# Supplementary material for: Revision of the Malagasy Camponotus edmondi species group (Hymenoptera, Formicidae, Formicinae): integrating qualitative morphology and multivariate morphometric analysis
Source: Zookeys. 2016 Mar 15;(572):81–154. doi: 10.3897/zookeys.572.7177 (PMC4843987; doi:10.3897/zookeys.572.7177)
Supplement: XML Treatment for Camponotus bevohitra [file zookeys.572.7177-treatment3.xml]

<!DOCTYPE tp:taxon-treatment
  PUBLIC "-//TaxonX//DTD Taxonomic Treatment Publishing DTD v0 20100105//EN" "tax-treatment-NSO.dtd">
<tp:taxon-treatment xmlns:tp="http://www.plazi.org/taxpub"><tp:treatment-meta><kwd-group><label>Taxon classification</label><kwd><named-content content-type="kingdom">Animalia</named-content></kwd><kwd><named-content content-type="order">Hymenoptera</named-content></kwd><kwd><named-content content-type="family">Formicidae</named-content></kwd></kwd-group><mixed-citation publication-type="journal"><person-group><name><surname>Rakotonirina</surname><given-names>Jean Claude</given-names></name><name><surname>Csősz</surname><given-names>Sándor</given-names></name><name><surname>Fisher</surname><given-names>Brian L.</given-names></name></person-group><article-title>Revision of the Malagasy <italic><tp:taxon-name><tp:taxon-name-part taxon-name-part-type="genus">Camponotus</tp:taxon-name-part> <tp:taxon-name-part taxon-name-part-type="species">edmondi</tp:taxon-name-part></tp:taxon-name></italic> species group (<tp:taxon-name><tp:taxon-name-part taxon-name-part-type="order">Hymenoptera</tp:taxon-name-part></tp:taxon-name>, <tp:taxon-name><tp:taxon-name-part taxon-name-part-type="family">Formicidae</tp:taxon-name-part></tp:taxon-name>, <tp:taxon-name><tp:taxon-name-part taxon-name-part-type="subfamily">Formicinae</tp:taxon-name-part></tp:taxon-name>): integrating qualitative morphology and multivariate morphometric analysis</article-title><source>Zookeys</source><day>15</day><month>3</month><year>2016</year><volume>2016</volume><issue>572</issue><fpage>81</fpage><lpage>154</lpage><pub-id pub-id-type="doi">10.3897/zookeys.572.7177</pub-id></mixed-citation></tp:treatment-meta><tp:nomenclature><tp:taxon-name>
              <tp:taxon-name-part taxon-name-part-type="genus">Camponotus</tp:taxon-name-part>
              <tp:taxon-name-part taxon-name-part-type="species">bevohitra</tp:taxon-name-part>
              <object-id xmlns:xlink="http://www.w3.org/1999/xlink" content-type="zoobank" xlink:type="simple">http://zoobank.org/6F93F122-9030-4D7F-B7A0-71ECA6CC88FF</object-id>
            </tp:taxon-name><tp:taxon-authority>Rakotonirina, Csősz &amp; Fisher</tp:taxon-authority><tp:taxon-status xmlns:xlink="http://www.w3.org/1999/xlink" xlink:type="simple">sp. n.</tp:taxon-status><xref ref-type="fig" rid="F9">Figures 9B</xref><xref ref-type="fig" rid="F21">, 21</xref><xref ref-type="fig" rid="F34">, 36</xref></tp:nomenclature><tp:treatment-sec sec-type="Holotype worker"><title>Holotype worker.</title><p>Madagascar, Province Antananarivo, Réserve Spéciale d’Ambohitantely, Forêt d Ambohitantely, 20.9 km 72° NE d Ankazobe, <named-content xmlns:xlink="http://www.w3.org/1999/xlink" content-type="dwc:verbatimCoordinates" xlink:type="simple">–18.22528, 47.28683</named-content>, 1410 m, montane rainforest, ex dead twig above ground, 17–22 Apr 2001 (Fisher, Griswold et al.) collection code: BLF03727 specimen code: <ext-link xmlns:xlink="http://www.w3.org/1999/xlink" ext-link-type="uri" xlink:href="http://data.antweb.org/specimen/CASENT0437247" xlink:type="simple">CASENT0437247</ext-link> (<abbrev xmlns:xlink="http://www.w3.org/1999/xlink" content-type="institution" xlink:title="California Academy of Sciences, San Francisco, CA, USA" xlink:type="simple">CASC</abbrev>).</p><p>
              <bold>Paratype.</bold> 10 workers with same data as holotype but with the following specimen codes: <ext-link xmlns:xlink="http://www.w3.org/1999/xlink" ext-link-type="uri" xlink:href="http://data.antweb.org/specimen/CASENT0437237" xlink:type="simple">CASENT0437237</ext-link>, <ext-link xmlns:xlink="http://www.w3.org/1999/xlink" ext-link-type="uri" xlink:href="http://data.antweb.org/specimen/CASENT0437238" xlink:type="simple">CASENT0437238</ext-link>, <ext-link xmlns:xlink="http://www.w3.org/1999/xlink" ext-link-type="uri" xlink:href="http://data.antweb.org/specimen/CASENT0437239" xlink:type="simple">CASENT0437239</ext-link>, <ext-link xmlns:xlink="http://www.w3.org/1999/xlink" ext-link-type="uri" xlink:href="http://data.antweb.org/specimen/CASENT0437240" xlink:type="simple">CASENT0437240</ext-link>, <ext-link xmlns:xlink="http://www.w3.org/1999/xlink" ext-link-type="uri" xlink:href="http://data.antweb.org/specimen/CASENT0437241" xlink:type="simple">CASENT0437241</ext-link>, <ext-link xmlns:xlink="http://www.w3.org/1999/xlink" ext-link-type="uri" xlink:href="http://data.antweb.org/specimen/CASENT0437243" xlink:type="simple">CASENT0437243</ext-link>, <ext-link xmlns:xlink="http://www.w3.org/1999/xlink" ext-link-type="uri" xlink:href="http://data.antweb.org/specimen/CASENT0437244" xlink:type="simple">CASENT0437244</ext-link>, <ext-link xmlns:xlink="http://www.w3.org/1999/xlink" ext-link-type="uri" xlink:href="http://data.antweb.org/specimen/CASENT0437245" xlink:type="simple">CASENT0437245</ext-link>, <ext-link xmlns:xlink="http://www.w3.org/1999/xlink" ext-link-type="uri" xlink:href="http://data.antweb.org/specimen/CASENT0437246" xlink:type="simple">CASENT0437246</ext-link>, <ext-link xmlns:xlink="http://www.w3.org/1999/xlink" ext-link-type="uri" xlink:href="http://data.antweb.org/specimen/CASENT0437248" xlink:type="simple">CASENT0437248</ext-link>, (BMNH, <named-content xmlns:xlink="http://www.w3.org/1999/xlink" content-type="dwc:institutional_code" xlink:type="simple">MHNG</named-content>, <named-content xmlns:xlink="http://www.w3.org/1999/xlink" content-type="dwc:institutional_code" xlink:type="simple">MNHN</named-content>, <named-content xmlns:xlink="http://www.w3.org/1999/xlink" content-type="dwc:institutional_code" xlink:type="simple">MSNG</named-content>, <abbrev xmlns:xlink="http://www.w3.org/1999/xlink" content-type="institution" xlink:title="California Academy of Sciences, San Francisco, CA, USA" xlink:type="simple">CASC</abbrev>).</p></tp:treatment-sec><tp:treatment-sec sec-type="material"><title>Additional material examined.</title><p>
              <bold>MADAGASCAR</bold>: Province <bold>Antananarivo</bold>: Forêt de galerie, Andranorovitra, 24.0 km NNE Ankazobe, <named-content xmlns:xlink="http://www.w3.org/1999/xlink" content-type="dwc:verbatimCoordinates" xlink:type="simple">–18.11243, 47.19757</named-content>, 1491 m, disturbed gallery montane forest, (B.L. Fisher et al.) (<abbrev xmlns:xlink="http://www.w3.org/1999/xlink" content-type="institution" xlink:title="California Academy of Sciences, San Francisco, CA, USA" xlink:type="simple">CASC</abbrev>); Réserve Naturelle Sohisika, Sohisika 24.6 km NNE Ankazobe, <named-content xmlns:xlink="http://www.w3.org/1999/xlink" content-type="dwc:verbatimCoordinates" xlink:type="simple">–18.10322, 47.18692</named-content>, 1464 m, gallery montane forest, (B.L. Fisher et al.) (<abbrev xmlns:xlink="http://www.w3.org/1999/xlink" content-type="institution" xlink:title="California Academy of Sciences, San Francisco, CA, USA" xlink:type="simple">CASC</abbrev>); Réserve Spéciale Ambohitantely, Forêt d Ambohitantely, 20.9 km 72° NE d Ankazobe, <named-content xmlns:xlink="http://www.w3.org/1999/xlink" content-type="dwc:verbatimCoordinates" xlink:type="simple">–18.22528, 47.28683</named-content>, 1410 m, montane rainforest, (Fisher, Griswold et al.) (<abbrev xmlns:xlink="http://www.w3.org/1999/xlink" content-type="institution" xlink:title="California Academy of Sciences, San Francisco, CA, USA" xlink:type="simple">CASC</abbrev>); Province <bold>Fianarantsoa</bold>: Forêt d’Atsirakambiaty, 7.6 km 285° WNW Itremo, <named-content xmlns:xlink="http://www.w3.org/1999/xlink" content-type="dwc:verbatimCoordinates" xlink:type="simple">–20.59333, 46.56333</named-content>, 1550 m, montane rainforest (Fisher, Griswold et al.) (<abbrev xmlns:xlink="http://www.w3.org/1999/xlink" content-type="institution" xlink:title="California Academy of Sciences, San Francisco, CA, USA" xlink:type="simple">CASC</abbrev>).</p></tp:treatment-sec><tp:treatment-sec sec-type="Diagnosis"><title>Diagnosis.</title><p>Anterior margin of petiolar node convex and posterior margin more or less straight; propodeal spiracle placed anterior to posterolateral margin of propodeum; head and mesosoma black to dark brown, gaster and appendages dark brown to yellow or depigmented yellow; cervical shield joining pronotal dorsum directly; junction of dorsal face to lateral face of propodeum without sharp carina, posterolateral margin rounded; in profile mesopleuron much wider than lateral portion of propodeum; erect hairs lacking on propodeal dorsum.</p></tp:treatment-sec><tp:treatment-sec sec-type="Description"><title>Description.</title><p>
              <bold>Minor worker</bold> (Fig. <xref ref-type="fig" rid="F9">9B</xref>). In full-face view head weakly longer than broad (<abbrev xmlns:xlink="http://www.w3.org/1999/xlink" xlink:title="Maximum head capsule width" xlink:type="simple">CWb</abbrev>/<abbrev xmlns:xlink="http://www.w3.org/1999/xlink" xlink:title="Maximum cephalic length" xlink:type="simple">CL</abbrev>: 0.78–0.85), posterior margin broadly convex; sides almost straight, their junction to posterior border concealed by eyes. Eyes large (<abbrev xmlns:xlink="http://www.w3.org/1999/xlink" xlink:title="Eye length" xlink:type="simple">EL</abbrev>/<abbrev xmlns:xlink="http://www.w3.org/1999/xlink" xlink:title="Cephalic size" xlink:type="simple">CS</abbrev>: 0.27–0.32) and strongly protruding, occupying roughly one third the side of head; level of posterior ocular margin at posterior fifth portion of head (<abbrev xmlns:xlink="http://www.w3.org/1999/xlink" xlink:title="Postocular distance" xlink:type="simple">PoOc</abbrev>/<abbrev xmlns:xlink="http://www.w3.org/1999/xlink" xlink:title="Maximum cephalic length" xlink:type="simple">CL</abbrev>: 0.18–0.21). Anteromedian margin of clypeus straight; posteromedian margin slightly notched. Mandible subtriangular, armed with six teeth. Antennal scape relatively long (<abbrev xmlns:xlink="http://www.w3.org/1999/xlink" xlink:title="Scape length" xlink:type="simple">SL</abbrev>/<abbrev xmlns:xlink="http://www.w3.org/1999/xlink" xlink:title="Cephalic size" xlink:type="simple">CS</abbrev>: 0.905–1.109), more than apical third portion extending beyond posterior cephalic border. Promesonotal dorsum flattened; anterodorsal angle of pronotum and dorsolateral por<!--PageBreak-->tion of mesosoma bluntly marginate; posterolateral margin of propodeum rounding to declivitous surface. In dorsal view, mesonotum as long as broad, but sides converging posteriorly; mesonotum and propodeum laterally compressed at their junction; metanotal groove vestigial, represented by a transverse line. In lateral view, width of mesopleuron at the level of spiracle much wider than lateral portion of propodeum. Propodeal dorsum inclined posteriorly and rounding to declivitous margin; propodeal spiracle located anterior to posterolateral border of propodeum. Maximum width of coxa of foreleg as broad as meso-metapleuron width. In lateral view, petiolar node scale-like; anterior margin slightly convex and posterior margin more or less straight; dorsal margin straight or medially angulate. Junction between abdominal segments III and IV without constriction.</p><p>Dorsum of head, mesosoma shining with imbricate sculpture; gaster finely imbricate. Mandible coriarious-puncticulate. Few erect hairs on clypeus and gastral tergites; one pair each near margin of frontal carina, on posterior cephalic portion, and on mesonotum. Erect hairs lacking from pronotum, propodeum, and petiolar node. Pubescence very scarce. Head, mesosoma, and petiole black to dark brown; gaster, mandible, antenna, coxa, and tarsus dark brown to brown; remainder of legs yellow.</p><p>
              <bold>Major worker</bold> (Fig. <xref ref-type="fig" rid="F21">21</xref>). With characteristics of minor worker with the exception of the following features: posterior margin of head straight and rounding to lateral margins; apical sixth portion of antennal scape surpassing posterior cephalic border (<abbrev xmlns:xlink="http://www.w3.org/1999/xlink" xlink:title="Scape length" xlink:type="simple">SL</abbrev>/<abbrev xmlns:xlink="http://www.w3.org/1999/xlink" xlink:title="Cephalic size" xlink:type="simple">CS</abbrev>: 0.753–0.852); metanotum visible between mesonotum and propodeum; sparse shallow punctures present laterally on head from level of anterior ocular margins and clypeus to base of mandible.</p><fig id="F21" position="float" orientation="portrait"><label>Figure 21.</label><caption><p>
          <italic><tp:taxon-name><tp:taxon-name-part taxon-name-part-type="genus">Camponotus</tp:taxon-name-part> <tp:taxon-name-part taxon-name-part-type="species">bevohitra</tp:taxon-name-part></tp:taxon-name></italic> major worker <ext-link xmlns:xlink="http://www.w3.org/1999/xlink" ext-link-type="uri" xlink:href="http://data.antweb.org/specimen/CASENT0437238" xlink:type="simple">CASENT0437238</ext-link>. <bold>A</bold> lateral view; B head in full-face view <bold>C</bold> dorsal view.</p></caption><graphic xmlns:xlink="http://www.w3.org/1999/xlink" xlink:href="zookeys-572-081-g021.jpg" position="float" orientation="portrait" xlink:type="simple" id="oo_81663.jpg"/></fig></tp:treatment-sec><tp:treatment-sec sec-type="Distribution and biology"><title>Distribution and biology.</title><p>The distribution of <italic><tp:taxon-name><tp:taxon-name-part taxon-name-part-type="genus">Camponotus</tp:taxon-name-part> <tp:taxon-name-part taxon-name-part-type="species">bevohitra</tp:taxon-name-part></tp:taxon-name></italic> is limited to montane rainforest habitats in the central high plateau of Madagascar (Fig. <xref ref-type="fig" rid="F34">36</xref>). Specimens have been collected foraging on lower vegetation. The species nests in dead twigs or branches above the ground.</p></tp:treatment-sec><tp:treatment-sec sec-type="Discussion"><title>Discussion.</title><p>See discussion of species differentiation under <italic><tp:taxon-name><tp:taxon-name-part taxon-name-part-type="genus">Camponotus</tp:taxon-name-part> <tp:taxon-name-part taxon-name-part-type="species">androy</tp:taxon-name-part></tp:taxon-name></italic>. In the present study, the definition of <italic><tp:taxon-name><tp:taxon-name-part taxon-name-part-type="genus">Camponotus</tp:taxon-name-part> <tp:taxon-name-part taxon-name-part-type="species">bevohitra</tp:taxon-name-part></tp:taxon-name></italic> based on both qualitative morphological analysis and morphometrics is congruent. The grouping shown by the morphometric dendrogram and confirmed by cumulative <abbrev xmlns:xlink="http://www.w3.org/1999/xlink" xlink:title="linear discriminant analysis" xlink:type="simple">LDA</abbrev> at 100% success supports the existence of the species.</p></tp:treatment-sec><tp:treatment-sec><!--Section generated to contain objects referenced in tp:taxon-treatment.--><fig id="F9" position="float" orientation="portrait"><label>Figure 9.</label><caption><p>Mesosoma in dorsal view. <bold>A</bold> <italic><tp:taxon-name><tp:taxon-name-part taxon-name-part-type="genus">Camponotus</tp:taxon-name-part> <tp:taxon-name-part taxon-name-part-type="species">androy</tp:taxon-name-part></tp:taxon-name></italic> (<ext-link xmlns:xlink="http://www.w3.org/1999/xlink" ext-link-type="uri" xlink:href="http://data.antweb.org/specimen/CASENT0453723" xlink:type="simple">CASENT0453723</ext-link>) <bold>B</bold> <italic><tp:taxon-name><tp:taxon-name-part taxon-name-part-type="genus">Camponotus</tp:taxon-name-part> <tp:taxon-name-part taxon-name-part-type="species">bevohitra</tp:taxon-name-part></tp:taxon-name></italic> (<ext-link xmlns:xlink="http://www.w3.org/1999/xlink" ext-link-type="uri" xlink:href="http://data.antweb.org/specimen/CASENT0437238" xlink:type="simple">CASENT0437238</ext-link>).</p></caption><graphic xmlns:xlink="http://www.w3.org/1999/xlink" xlink:href="zookeys-572-081-g009.jpg" position="float" orientation="portrait" xlink:type="simple" id="oo_81651.jpg"/></fig><fig id="F34" position="float" orientation="portrait"><label>Figures 34–39.</label><caption><p>Distribution maps of the <italic><tp:taxon-name><tp:taxon-name-part taxon-name-part-type="genus">Camponotus</tp:taxon-name-part> <tp:taxon-name-part taxon-name-part-type="species">edmondi</tp:taxon-name-part></tp:taxon-name></italic> species group in the Malagasy region.</p></caption><graphic xmlns:xlink="http://www.w3.org/1999/xlink" xlink:href="zookeys-572-081-g034.jpg" position="float" orientation="portrait" xlink:type="simple" id="oo_81676.jpg"/></fig></tp:treatment-sec></tp:taxon-treatment>
