# Supplementary material for: Revision of the Malagasy Camponotus edmondi species group (Hymenoptera, Formicidae, Formicinae): integrating qualitative morphology and multivariate morphometric analysis
Source: Zookeys. 2016 Mar 15;(572):81–154. doi: 10.3897/zookeys.572.7177 (PMC4843987; doi:10.3897/zookeys.572.7177)
Supplement: XML Treatment for Camponotus edmondi [file zookeys.572.7177-treatment5.xml]

<!DOCTYPE tp:taxon-treatment
  PUBLIC "-//TaxonX//DTD Taxonomic Treatment Publishing DTD v0 20100105//EN" "tax-treatment-NSO.dtd">
<tp:taxon-treatment xmlns:tp="http://www.plazi.org/taxpub"><tp:treatment-meta><kwd-group><label>Taxon classification</label><kwd><named-content content-type="kingdom">Animalia</named-content></kwd><kwd><named-content content-type="order">Hymenoptera</named-content></kwd><kwd><named-content content-type="family">Formicidae</named-content></kwd></kwd-group><mixed-citation publication-type="journal"><person-group><name><surname>Rakotonirina</surname><given-names>Jean Claude</given-names></name><name><surname>Csősz</surname><given-names>Sándor</given-names></name><name><surname>Fisher</surname><given-names>Brian L.</given-names></name></person-group><article-title>Revision of the Malagasy <italic><tp:taxon-name><tp:taxon-name-part taxon-name-part-type="genus">Camponotus</tp:taxon-name-part> <tp:taxon-name-part taxon-name-part-type="species">edmondi</tp:taxon-name-part></tp:taxon-name></italic> species group (<tp:taxon-name><tp:taxon-name-part taxon-name-part-type="order">Hymenoptera</tp:taxon-name-part></tp:taxon-name>, <tp:taxon-name><tp:taxon-name-part taxon-name-part-type="family">Formicidae</tp:taxon-name-part></tp:taxon-name>, <tp:taxon-name><tp:taxon-name-part taxon-name-part-type="subfamily">Formicinae</tp:taxon-name-part></tp:taxon-name>): integrating qualitative morphology and multivariate morphometric analysis</article-title><source>Zookeys</source><day>15</day><month>3</month><year>2016</year><volume>2016</volume><issue>572</issue><fpage>81</fpage><lpage>154</lpage><pub-id pub-id-type="doi">10.3897/zookeys.572.7177</pub-id></mixed-citation></tp:treatment-meta><tp:nomenclature><tp:taxon-name>
              <tp:taxon-name-part taxon-name-part-type="genus">Camponotus</tp:taxon-name-part>
              <tp:taxon-name-part taxon-name-part-type="species">edmondi</tp:taxon-name-part>
            </tp:taxon-name><tp:taxon-authority>André</tp:taxon-authority><xref ref-type="fig" rid="F14">Figures 14B</xref><xref ref-type="fig" rid="F15">, 15B</xref><xref ref-type="fig" rid="F16">, 16A</xref><xref ref-type="fig" rid="F23">, 23</xref><xref ref-type="fig" rid="F34">, 38</xref><tp:nomenclature-citation-list><tp:nomenclature-citation><tp:taxon-name><tp:taxon-name-part taxon-name-part-type="genus">Camponotus</tp:taxon-name-part> <tp:taxon-name-part taxon-name-part-type="species">edmondi</tp:taxon-name-part></tp:taxon-name><comment> André, 1887: 281. Lectotype minor worker, <bold>present designation</bold>, Toamasina (=Tamatave), Madagascar (E. André), AntWeb <ext-link xmlns:xlink="http://www.w3.org/1999/xlink" ext-link-type="uri" xlink:href="http://data.antweb.org/specimen/CASENT0101384" xlink:type="simple">CASENT0101384</ext-link> (<named-content xmlns:xlink="http://www.w3.org/1999/xlink" content-type="dwc:institutional_code" xlink:type="simple">MHNG</named-content>) [examined]. [Combination in <tp:taxon-name><tp:taxon-name-part taxon-name-part-type="genus">Camponotus</tp:taxon-name-part> (<tp:taxon-name-part taxon-name-part-type="subgenus">Myrmobrachys</tp:taxon-name-part>)</tp:taxon-name>: <xref ref-type="bibr" rid="B19">Forel 1914</xref>: 270; in <tp:taxon-name><tp:taxon-name-part taxon-name-part-type="genus">Camponotus</tp:taxon-name-part> (<tp:taxon-name-part taxon-name-part-type="subgenus">Orthonotomyrmex</tp:taxon-name-part>)</tp:taxon-name>: <xref ref-type="bibr" rid="B12">Emery 1920</xref>: 258; <xref ref-type="bibr" rid="B32">Wheeler 1922</xref>: 1049; in <tp:taxon-name><tp:taxon-name-part taxon-name-part-type="genus">Camponotus</tp:taxon-name-part> (<tp:taxon-name-part taxon-name-part-type="subgenus">Myrmisolepis</tp:taxon-name-part>)</tp:taxon-name>: Santschi 1921: 310. in <tp:taxon-name><tp:taxon-name-part taxon-name-part-type="genus">Camponotus</tp:taxon-name-part> (<tp:taxon-name-part taxon-name-part-type="subgenus">Myrmepinotus</tp:taxon-name-part>)</tp:taxon-name>: <xref ref-type="bibr" rid="B13">Emery 1925</xref>: 127; <xref ref-type="bibr" rid="B5">Bolton 1995</xref>: 97, 131].</comment></tp:nomenclature-citation><tp:nomenclature-citation><tp:taxon-name><tp:taxon-name-part taxon-name-part-type="genus">Camponotus</tp:taxon-name-part> <tp:taxon-name-part taxon-name-part-type="species">edmondi</tp:taxon-name-part> <tp:taxon-name-part taxon-name-part-type="infraspecific-rank">var.</tp:taxon-name-part> <tp:taxon-name-part taxon-name-part-type="variety">ernesti</tp:taxon-name-part></tp:taxon-name><comment> Forel, 1891: 50. Syntype major worker, Madagascar, Toamasina Province, 30 miles northwest of Toamasina (=Tamatave) (O’Swald) [not examined]. [Combination in <tp:taxon-name><tp:taxon-name-part taxon-name-part-type="genus">Camponotus</tp:taxon-name-part> (<tp:taxon-name-part taxon-name-part-type="subgenus">Orthonotomyrmex</tp:taxon-name-part>)</tp:taxon-name>: <xref ref-type="bibr" rid="B32">Wheeler 1922</xref>: 1049; in <tp:taxon-name><tp:taxon-name-part taxon-name-part-type="genus">Camponotus</tp:taxon-name-part> (<tp:taxon-name-part taxon-name-part-type="subgenus">Myrmepinotus</tp:taxon-name-part>)</tp:taxon-name>: <xref ref-type="bibr" rid="B13">Emery 1925</xref>: 127; <xref ref-type="bibr" rid="B5">Bolton 1995</xref>: 97]. <bold>Syn. n.</bold></comment></tp:nomenclature-citation></tp:nomenclature-citation-list></tp:nomenclature><tp:treatment-sec sec-type="material"><title>Additional material examined.</title><p>
              <bold>MADAGASCAR</bold>: Province <bold>Antsiranana</bold>: Forêt Ambanitaza, 26.1 km 347° Antalaha, –14.67933, 50.18367, 240 m, rainforest, (B.L. Fisher) (<abbrev xmlns:xlink="http://www.w3.org/1999/xlink" content-type="institution" xlink:title="California Academy of Sciences, San Francisco, CA, USA" xlink:type="simple">CASC</abbrev>); Forêt Ambanitaza, 26.1 km 347° Antalaha, –14.67933, 50.18367, 240 m, rainforest, (B.L. Fisher) (<abbrev xmlns:xlink="http://www.w3.org/1999/xlink" content-type="institution" xlink:title="California Academy of Sciences, San Francisco, CA, USA" xlink:type="simple">CASC</abbrev>); Vohemar, –13.37723, 50.0205, 25 m, cultivated land, (B.L. Fisher et al.) (<abbrev xmlns:xlink="http://www.w3.org/1999/xlink" content-type="institution" xlink:title="California Academy of Sciences, San Francisco, CA, USA" xlink:type="simple">CASC</abbrev>); Province <bold>Fianarantsoa</bold>: Manakara, <named-content xmlns:xlink="http://www.w3.org/1999/xlink" content-type="dwc:verbatimCoordinates" xlink:type="simple">–22.14817, 48.02267</named-content>, 10 m, urban gardens, coastal <italic><tp:taxon-name><tp:taxon-name-part taxon-name-part-type="genus">Casuarina</tp:taxon-name-part> <tp:taxon-name-part taxon-name-part-type="species">equisetifolia</tp:taxon-name-part></tp:taxon-name></italic>, (B.L. Fisher et al.) (<abbrev xmlns:xlink="http://www.w3.org/1999/xlink" content-type="institution" xlink:title="California Academy of Sciences, San Francisco, CA, USA" xlink:type="simple">CASC</abbrev>); Province <bold>Toamasina</bold>: Antongil Bay (Mocquerys) (<named-content xmlns:xlink="http://www.w3.org/1999/xlink" content-type="dwc:institutional_code" xlink:type="simple">MSNG</named-content>); Brickaville, <named-content xmlns:xlink="http://www.w3.org/1999/xlink" content-type="dwc:verbatimCoordinates" xlink:type="simple">–18.82183, 49.07017</named-content>, 24 m, urban/garden, (B.L. Fisher et al.) (<abbrev xmlns:xlink="http://www.w3.org/1999/xlink" content-type="institution" xlink:title="California Academy of Sciences, San Francisco, CA, USA" xlink:type="simple">CASC</abbrev>); Sainte Marie (<named-content xmlns:xlink="http://www.w3.org/1999/xlink" content-type="dwc:institutional_code" xlink:type="simple">MNHN</named-content>); Ile Sainte Marie, Forêt Ambohidena, 22.8 km 44° Ambodifotatra, <named-content xmlns:xlink="http://www.w3.org/1999/xlink" content-type="dwc:verbatimCoordinates" xlink:type="simple">–16.82433, 49.96417</named-content>, 20 m, littoral rainforest, (B.L. Fisher et al.) (<abbrev xmlns:xlink="http://www.w3.org/1999/xlink" content-type="institution" xlink:title="California Academy of Sciences, San Francisco, CA, USA" xlink:type="simple">CASC</abbrev>); Parcelle E3 Tampolo, <named-content xmlns:xlink="http://www.w3.org/1999/xlink" content-type="dwc:verbatimCoordinates" xlink:type="simple">–17.28104, 49.43012</named-content>, 10 m, littoral forest, (Malagasy ant team) (<abbrev xmlns:xlink="http://www.w3.org/1999/xlink" content-type="institution" xlink:title="California Academy of Sciences, San Francisco, CA, USA" xlink:type="simple">CASC</abbrev>); Station Forestière Tampolo, 10 km NNE Fenoarivo Atsinanana, <named-content xmlns:xlink="http://www.w3.org/1999/xlink" content-type="dwc:verbatimCoordinates" xlink:type="simple">–17.2825, 49.43</named-content>, 10 m, littoral rainforest, (B.L. Fisher) (<abbrev xmlns:xlink="http://www.w3.org/1999/xlink" content-type="institution" xlink:title="California Academy of Sciences, San Francisco, CA, USA" xlink:type="simple">CASC</abbrev>); Reserve Betampona, Camp <!--PageBreak-->Vohitsivalana, 37.1 km 338° Toamasina, <named-content xmlns:xlink="http://www.w3.org/1999/xlink" content-type="dwc:verbatimCoordinates" xlink:type="simple">–17.88667, 49.2025</named-content>, 520 m, rainforest, (B.L. Fisher et al.) (<abbrev xmlns:xlink="http://www.w3.org/1999/xlink" content-type="institution" xlink:title="California Academy of Sciences, San Francisco, CA, USA" xlink:type="simple">CASC</abbrev>); 11 km SE Ampasimanolotra, Brickaville, <named-content xmlns:xlink="http://www.w3.org/1999/xlink" content-type="dwc:verbatimCoordinates" xlink:type="simple">–18.9, 49.13333</named-content>, 5 m, littoral rainforest, (P.S. Ward) (<abbrev xmlns:xlink="http://www.w3.org/1999/xlink" content-type="institution" xlink:title="P.S. Ward Collection, University of California at Davis, CA, USA" xlink:type="simple">PSWC</abbrev>); Nosy Mangabe, <named-content xmlns:xlink="http://www.w3.org/1999/xlink" content-type="dwc:verbatimCoordinates" xlink:type="simple">–15.5, 49.76667</named-content>, 5m, littoral vegetation, (P.S. Ward) (<abbrev xmlns:xlink="http://www.w3.org/1999/xlink" content-type="institution" xlink:title="P.S. Ward Collection, University of California at Davis, CA, USA" xlink:type="simple">PSWC</abbrev>); Province <bold>Toliara</bold>: 2.7 km WNW 302° Ste. Luce, <named-content xmlns:xlink="http://www.w3.org/1999/xlink" content-type="dwc:verbatimCoordinates" xlink:type="simple">–24.77167, 47.17167</named-content>, 20 m, littoral rainforest, (B.L. Fisher) (<abbrev xmlns:xlink="http://www.w3.org/1999/xlink" content-type="institution" xlink:title="California Academy of Sciences, San Francisco, CA, USA" xlink:type="simple">CASC</abbrev>); Libanona beach, Tolagnaro, <named-content xmlns:xlink="http://www.w3.org/1999/xlink" content-type="dwc:verbatimCoordinates" xlink:type="simple">–25.03883, 46.996</named-content>, 20 m, coastal scrub, (B.L. Fisher et al.) (<abbrev xmlns:xlink="http://www.w3.org/1999/xlink" content-type="institution" xlink:title="California Academy of Sciences, San Francisco, CA, USA" xlink:type="simple">CASC</abbrev>). <bold>COMOROS: Anjouan</bold>: Mount Ntringui, <named-content xmlns:xlink="http://www.w3.org/1999/xlink" content-type="dwc:verbatimCoordinates" xlink:type="simple">–12.19865, 44.41866</named-content>, 740 m, montane forest, (B.L. Fisher et al.) (<abbrev xmlns:xlink="http://www.w3.org/1999/xlink" content-type="institution" xlink:title="California Academy of Sciences, San Francisco, CA, USA" xlink:type="simple">CASC</abbrev>); <named-content xmlns:xlink="http://www.w3.org/1999/xlink" content-type="dwc:verbatimCoordinates" xlink:type="simple">–12.18771, 44.35929</named-content>, 65 m, coastal roadside, (B.L. Fisher et al.) (<abbrev xmlns:xlink="http://www.w3.org/1999/xlink" content-type="institution" xlink:title="California Academy of Sciences, San Francisco, CA, USA" xlink:type="simple">CASC</abbrev>); <named-content xmlns:xlink="http://www.w3.org/1999/xlink" content-type="dwc:verbatimCoordinates" xlink:type="simple">–12.18771, 44.35929</named-content>, 65 m, coastal roadside, (B.L. Fisher et al.) (<abbrev xmlns:xlink="http://www.w3.org/1999/xlink" content-type="institution" xlink:title="California Academy of Sciences, San Francisco, CA, USA" xlink:type="simple">CASC</abbrev>); <named-content xmlns:xlink="http://www.w3.org/1999/xlink" content-type="dwc:verbatimCoordinates" xlink:type="simple">–12.30537, 44.45031</named-content>, 500 m, along roadside, mango, banana, (B.L. Fisher et al.) (<abbrev xmlns:xlink="http://www.w3.org/1999/xlink" content-type="institution" xlink:title="California Academy of Sciences, San Francisco, CA, USA" xlink:type="simple">CASC</abbrev>); <bold>Grande Comore</bold>: Mouadja, <named-content xmlns:xlink="http://www.w3.org/1999/xlink" content-type="dwc:verbatimCoordinates" xlink:type="simple">–11.47435, 43.3004</named-content>, 350 m, coastal scrub, (B.L. Fisher et al.) (<abbrev xmlns:xlink="http://www.w3.org/1999/xlink" content-type="institution" xlink:title="California Academy of Sciences, San Francisco, CA, USA" xlink:type="simple">CASC</abbrev>); Itoundzou, <named-content xmlns:xlink="http://www.w3.org/1999/xlink" content-type="dwc:verbatimCoordinates" xlink:type="simple">–11.63136, 43.30434</named-content>, 635 m, secondary rainforest along roadside, (B.L. Fisher et al.) (<abbrev xmlns:xlink="http://www.w3.org/1999/xlink" content-type="institution" xlink:title="California Academy of Sciences, San Francisco, CA, USA" xlink:type="simple">CASC</abbrev>); Pidjani, <named-content xmlns:xlink="http://www.w3.org/1999/xlink" content-type="dwc:verbatimCoordinates" xlink:type="simple">–11.75447, 43.45148</named-content>, 35 m, coastal scrub, (B.L. Fisher et al.) (<abbrev xmlns:xlink="http://www.w3.org/1999/xlink" content-type="institution" xlink:title="California Academy of Sciences, San Francisco, CA, USA" xlink:type="simple">CASC</abbrev>); Mouadja, <named-content xmlns:xlink="http://www.w3.org/1999/xlink" content-type="dwc:verbatimCoordinates" xlink:type="simple">–11.47435, 43.3004</named-content>, 350 m, coastal scrub, (B.L. Fisher et al.) (<abbrev xmlns:xlink="http://www.w3.org/1999/xlink" content-type="institution" xlink:title="California Academy of Sciences, San Francisco, CA, USA" xlink:type="simple">CASC</abbrev>); <bold>MAYOTTE</bold>: Dapani, <named-content xmlns:xlink="http://www.w3.org/1999/xlink" content-type="dwc:verbatimCoordinates" xlink:type="simple">–12.96279, 45.15037</named-content>, 135 m, rainforest, (B.L. Fisher et al.) (<abbrev xmlns:xlink="http://www.w3.org/1999/xlink" content-type="institution" xlink:title="California Academy of Sciences, San Francisco, CA, USA" xlink:type="simple">CASC</abbrev>); Reserve forestière Sohoa, <named-content xmlns:xlink="http://www.w3.org/1999/xlink" content-type="dwc:verbatimCoordinates" xlink:type="simple">–12.81237, 45.10476</named-content>, 10 m, coastal dry forest, (B.L. Fisher et al.) (<abbrev xmlns:xlink="http://www.w3.org/1999/xlink" content-type="institution" xlink:title="California Academy of Sciences, San Francisco, CA, USA" xlink:type="simple">CASC</abbrev>); Mont Combani, <named-content xmlns:xlink="http://www.w3.org/1999/xlink" content-type="dwc:verbatimCoordinates" xlink:type="simple">–12.80632, 45.15314</named-content>, 370 m, rainforest, (B.L. Fisher et al.) (<abbrev xmlns:xlink="http://www.w3.org/1999/xlink" content-type="institution" xlink:title="California Academy of Sciences, San Francisco, CA, USA" xlink:type="simple">CASC</abbrev>); Mont Benara, <named-content xmlns:xlink="http://www.w3.org/1999/xlink" content-type="dwc:verbatimCoordinates" xlink:type="simple">–12.87585, 45.15672</named-content>, 425 m, rainforest, (B.L. Fisher et al.) (<abbrev xmlns:xlink="http://www.w3.org/1999/xlink" content-type="institution" xlink:title="California Academy of Sciences, San Francisco, CA, USA" xlink:type="simple">CASC</abbrev>); Baie de Tsingoni, <named-content xmlns:xlink="http://www.w3.org/1999/xlink" content-type="dwc:verbatimCoordinates" xlink:type="simple">–12.7926, 45.10764</named-content>, 5 m, mangrove, coastal scrub, (B.L. Fisher et al.) (<abbrev xmlns:xlink="http://www.w3.org/1999/xlink" content-type="institution" xlink:title="California Academy of Sciences, San Francisco, CA, USA" xlink:type="simple">CASC</abbrev>); Mont Chongui, <named-content xmlns:xlink="http://www.w3.org/1999/xlink" content-type="dwc:verbatimCoordinates" xlink:type="simple">–12.95776, 45.13403</named-content>, 470 m, rainforest, (B.L. Fisher et al.) (<abbrev xmlns:xlink="http://www.w3.org/1999/xlink" content-type="institution" xlink:title="California Academy of Sciences, San Francisco, CA, USA" xlink:type="simple">CASC</abbrev>); Mont Chongui, <named-content xmlns:xlink="http://www.w3.org/1999/xlink" content-type="dwc:verbatimCoordinates" xlink:type="simple">–12.95903, 45.13411</named-content>, 380 m, rainforest, (B.L. Fisher et al.) (<abbrev xmlns:xlink="http://www.w3.org/1999/xlink" content-type="institution" xlink:title="California Academy of Sciences, San Francisco, CA, USA" xlink:type="simple">CASC</abbrev>); Mont Chongui summit, <named-content xmlns:xlink="http://www.w3.org/1999/xlink" content-type="dwc:verbatimCoordinates" xlink:type="simple">–12.99567, 45.13428</named-content>, 550 m, rainforest, (B.L. Fisher et al.) (<abbrev xmlns:xlink="http://www.w3.org/1999/xlink" content-type="institution" xlink:title="California Academy of Sciences, San Francisco, CA, USA" xlink:type="simple">CASC</abbrev>); Coconi, DAF Campus, <named-content xmlns:xlink="http://www.w3.org/1999/xlink" content-type="dwc:verbatimCoordinates" xlink:type="simple">–12.83333, 45.13333</named-content>, (R. Jocqué) (<abbrev xmlns:xlink="http://www.w3.org/1999/xlink" content-type="institution" xlink:title="California Academy of Sciences, San Francisco, CA, USA" xlink:type="simple">CASC</abbrev>); Dziani Karihani, <named-content xmlns:xlink="http://www.w3.org/1999/xlink" content-type="dwc:verbatimCoordinates" xlink:type="simple">–12.78333, 45.11667</named-content>, forest (R.Jocque &amp; G.DeSmet) (<abbrev xmlns:xlink="http://www.w3.org/1999/xlink" content-type="institution" xlink:title="California Academy of Sciences, San Francisco, CA, USA" xlink:type="simple">CASC</abbrev>); Mont Combani, <named-content xmlns:xlink="http://www.w3.org/1999/xlink" content-type="dwc:verbatimCoordinates" xlink:type="simple">–12.80632, 45.15314</named-content>, 370 m, rainforest, (B.L. Fisher et al.) (<abbrev xmlns:xlink="http://www.w3.org/1999/xlink" content-type="institution" xlink:title="California Academy of Sciences, San Francisco, CA, USA" xlink:type="simple">CASC</abbrev>).</p></tp:treatment-sec><tp:treatment-sec sec-type="Diagnosis"><title>Diagnosis.</title><p>In profile, anterior and posterior margins of petiolar node convex; in profile, propodeal dorsum and declivitous surface separated by blunt angle; in dorsal view, mesonotum less than twice as broad as long; mesopleuron with propodeal surface distinctly wider together than lateral portion of pronotum; in profile, propodeal dorsum roughly as long as declivitous margin; dorsum of head and mesosoma densely and finely reticulate-punctate; erect hairs lacking on dorsum of pronotum; distance between meso-metapleural suture and dorsolateral margin of propodeum largest near the junction of dorsolateral carina to declivitous surface; in dorsal view, lateral margins of mesonotum roughly straight and gradually converging posteriorly; width of propodeum at the metanotal groove less than half the maximum width of mesonotum; in full-face view, anteromedian margin of clypeus truncate.</p></tp:treatment-sec><tp:treatment-sec sec-type="Description"><title>Description.</title><p>
              <bold>Minor worker</bold> (Figs <xref ref-type="fig" rid="F14">14B</xref>, <xref ref-type="fig" rid="F15">15B</xref>, <xref ref-type="fig" rid="F16">16A</xref>, <xref ref-type="fig" rid="F23">23</xref>). Head elongate in full-face view (<abbrev xmlns:xlink="http://www.w3.org/1999/xlink" xlink:title="Maximum head capsule width" xlink:type="simple">CWb</abbrev>/<abbrev xmlns:xlink="http://www.w3.org/1999/xlink" xlink:title="Maximum cephalic length" xlink:type="simple">CL</abbrev>: 0.87–0.93), slightly diverging posteriorly; posterior margin convex medially and more or less straight near posterolateral corners; lateral margins slightly convex. Eyes larger relative to head size (<abbrev xmlns:xlink="http://www.w3.org/1999/xlink" xlink:title="Eye length" xlink:type="simple">EL</abbrev>/<abbrev xmlns:xlink="http://www.w3.org/1999/xlink" xlink:title="Cephalic size" xlink:type="simple">CS</abbrev>: 0.24–0.28), their anterior level located at about mid-length of head (<abbrev xmlns:xlink="http://www.w3.org/1999/xlink" xlink:title="Preocular distance" xlink:type="simple">PrOc</abbrev>/<abbrev xmlns:xlink="http://www.w3.org/1999/xlink" xlink:title="Maximum cephalic length" xlink:type="simple">CL</abbrev>: 0.52–0.58). Anterior clypeal margin truncate; <!--PageBreak-->posterior margin weakly notched medially. Mandible triangular, apical margin armed with six sharp teeth which reduce in size towards basal angle of the mandible. Antennal scape short (<abbrev xmlns:xlink="http://www.w3.org/1999/xlink" xlink:title="Scape length" xlink:type="simple">SL</abbrev>/<abbrev xmlns:xlink="http://www.w3.org/1999/xlink" xlink:title="Cephalic size" xlink:type="simple">CS</abbrev>: 0.89–1.06), apical third of its length surpassing posterior cephalic margin. Pronotum dorsally flat, anterodorsal angle marginate. In dorsal view, mesonotum less than twice as broad as long, posterodorsal corner rounded. In lateral view, propodeum not strongly compressed anteroposteriorly, dorsum strongly inclined posteriorly and separated with declivitous surface by blunt angle; mesopleuron with propodeal surface together distinctly wider than lateral portion of pronotum; propodeal dorsum and lateral surface separated by blunt margination; propodeal spiracle on declivitous surface. Coxa of foreleg larger than width of meso-metapleuron. In profile, anterior margin of petiolar node convex, posterior margin inclined posteriorly and then approximately vertically straight to posteroventral angle. Constriction between abdominal segments III and IV lacking.</p><fig id="F23" position="float" orientation="portrait"><label>Figure 23.</label><caption><p>
          <italic><tp:taxon-name><tp:taxon-name-part taxon-name-part-type="genus">Camponotus</tp:taxon-name-part> <tp:taxon-name-part taxon-name-part-type="species">edmondi</tp:taxon-name-part></tp:taxon-name></italic> minor worker <ext-link xmlns:xlink="http://www.w3.org/1999/xlink" ext-link-type="uri" xlink:href="http://data.antweb.org/specimen/CASENT0136511" xlink:type="simple">CASENT0136511</ext-link>. <bold>A</bold> lateral view <bold>B</bold> head in full-face view <bold>C</bold> dorsal view.</p></caption><graphic xmlns:xlink="http://www.w3.org/1999/xlink" xlink:href="zookeys-572-081-g023.jpg" position="float" orientation="portrait" xlink:type="simple" id="oo_81665.jpg"/></fig><p>Dorsum of head and mesosoma finely and densely reticulate punctate; lateral surfaces of head finely and densely reticulate punctate with much smaller punctures. Imbricate sculpture on gastral tergites. Mandible smooth and shiny with sparse piligerous punctures. Whitish hairs lacking on pronotum; several pairs on head dorsum from clypeus, frontal lobe to posterior portion of head; one pair on mesonotum; few pairs arranged transversely at mid-height of posterior face of propodeum; hairs arranged near lateral and dorsal borders of posterior face of petiolar node; scattered and much shorter erect hairs arranged near anterior and posterior margins of each gastral tergite; pubescence not abundant. Color of body, femur, and tibia black; trochanter and tarsi brown to light brown; antenna brown basally and dark brown apically.</p><p>
              <bold>Major worker.</bold> With characteristics of minor worker, except: head in full-face view feebly longer than broad (<abbrev xmlns:xlink="http://www.w3.org/1999/xlink" xlink:title="Maximum head capsule width" xlink:type="simple">CWb</abbrev>/<abbrev xmlns:xlink="http://www.w3.org/1999/xlink" xlink:title="Maximum cephalic length" xlink:type="simple">CL</abbrev>: 0.94–1) and slightly decreasing in width towards the base of mandibles; posterior margin slightly convex; sides broadly convex. Eyes smaller relative to head size (<abbrev xmlns:xlink="http://www.w3.org/1999/xlink" xlink:title="Eye length" xlink:type="simple">EL</abbrev>/<abbrev xmlns:xlink="http://www.w3.org/1999/xlink" xlink:title="Cephalic size" xlink:type="simple">CS</abbrev>: 0.22–0.24), their posterior level located roughly at posterior fourth of head (<abbrev xmlns:xlink="http://www.w3.org/1999/xlink" xlink:title="Postocular distance" xlink:type="simple">PoOc</abbrev>/<abbrev xmlns:xlink="http://www.w3.org/1999/xlink" xlink:title="Maximum cephalic length" xlink:type="simple">CL</abbrev>: 0.27–0.29). Anterior margin of clypeus truncate and slightly concave. Antennal scape slightly extending beyond posterior cephalic margin. In dorsal view, metanotum visible between metanotal groove and propodeum. In profile, petiolar node much more flattened anteroposteriorly. Head with scattered piligerous punctures laterally near base of mandibles. Dorsum of pronotum with few pairs of whitish erect hairs.</p></tp:treatment-sec><tp:treatment-sec sec-type="Distribution and biology"><title>Distribution and biology.</title><p>
              <italic><tp:taxon-name><tp:taxon-name-part taxon-name-part-type="genus">Camponotus</tp:taxon-name-part> <tp:taxon-name-part taxon-name-part-type="species">edmondi</tp:taxon-name-part></tp:taxon-name></italic> is known from Madagascar, Comore, and Mayotte Islands (Fig. <xref ref-type="fig" rid="F34">38</xref>). In Madagascar, it is generally distributed along the eastern littoral forests and in human-modified habitats. In neighboring islands, the species occurs also in coastal forests and disturbed forest habitats. Rarely is it found in rainforest between 130 m and 650 m of altitude. Foraging is done arboreally and nests sites are in dead twigs and branches above the ground.</p></tp:treatment-sec><tp:treatment-sec sec-type="Discussion"><title>Discussion.</title><p>
              <italic><tp:taxon-name><tp:taxon-name-part taxon-name-part-type="genus">Camponotus</tp:taxon-name-part> <tp:taxon-name-part taxon-name-part-type="species">edmondi</tp:taxon-name-part></tp:taxon-name></italic> looks similar to <italic><tp:taxon-name><tp:taxon-name-part taxon-name-part-type="genus">Camponotus</tp:taxon-name-part> <tp:taxon-name-part taxon-name-part-type="species">orombe</tp:taxon-name-part></tp:taxon-name></italic> and <italic><tp:taxon-name><tp:taxon-name-part taxon-name-part-type="genus">Camponotus</tp:taxon-name-part> <tp:taxon-name-part taxon-name-part-type="species">tafo</tp:taxon-name-part></tp:taxon-name></italic>, but for <italic><tp:taxon-name><tp:taxon-name-part taxon-name-part-type="genus">Camponotus</tp:taxon-name-part> <tp:taxon-name-part taxon-name-part-type="species">orombe</tp:taxon-name-part></tp:taxon-name></italic> there is no distinct angle separating the propodeal dorsum from the declivitous margin in profile, and the distance between the meso-metapleural suture and the dorsolateral margin of the propodeum remains the same along the dorsolateral <!--PageBreak-->carina of the propodeum. As in <italic><tp:taxon-name><tp:taxon-name-part taxon-name-part-type="genus">Camponotus</tp:taxon-name-part> <tp:taxon-name-part taxon-name-part-type="species">tafo</tp:taxon-name-part></tp:taxon-name></italic>, the lateral margins of mesonotum are convex and converge strongly posteriorly while the width of the propodeum at the metanotal groove is more than half the maximum width of the mesonotum. <italic><tp:taxon-name><tp:taxon-name-part taxon-name-part-type="genus">Camponotus</tp:taxon-name-part> <tp:taxon-name-part taxon-name-part-type="species">mifaka</tp:taxon-name-part></tp:taxon-name></italic> has numerous hairs on the dorsum of the mesosoma.</p><p>
              <italic><tp:taxon-name><tp:taxon-name-part taxon-name-part-type="genus">Camponotus</tp:taxon-name-part> <tp:taxon-name-part taxon-name-part-type="species">edmondi</tp:taxon-name-part> <tp:taxon-name-part taxon-name-part-type="subspecies">ernesti</tp:taxon-name-part></tp:taxon-name></italic> was created by <xref ref-type="bibr" rid="B16">Forel (1891)</xref> because of its smaller body size, finer sculpture, and the shape of its propodeum. We were not able to examine the type specimen, but based on the observation of the specimens belonging to this subspecies, collected by Mocquerys in the Antongil Bay, and located at <named-content xmlns:xlink="http://www.w3.org/1999/xlink" content-type="dwc:institutional_code" xlink:type="simple">MSNG</named-content> (Italy), there is no strong distinctive morphological traits between the members of the subspecies and those of <italic><tp:taxon-name><tp:taxon-name-part taxon-name-part-type="genus">Camponotus</tp:taxon-name-part> <tp:taxon-name-part taxon-name-part-type="species">edmondi</tp:taxon-name-part></tp:taxon-name></italic>. Therefore, <italic><tp:taxon-name><tp:taxon-name-part taxon-name-part-type="genus">Camponotus</tp:taxon-name-part> <tp:taxon-name-part taxon-name-part-type="species">edmondi</tp:taxon-name-part> <tp:taxon-name-part taxon-name-part-type="subspecies">ernesti</tp:taxon-name-part></tp:taxon-name></italic> is synonymized under <italic><tp:taxon-name><tp:taxon-name-part taxon-name-part-type="genus">Camponotus</tp:taxon-name-part> <tp:taxon-name-part taxon-name-part-type="species">edmondi</tp:taxon-name-part></tp:taxon-name></italic>. As <italic><tp:taxon-name><tp:taxon-name-part taxon-name-part-type="genus">Camponotus</tp:taxon-name-part> <tp:taxon-name-part taxon-name-part-type="species">edmondi</tp:taxon-name-part></tp:taxon-name></italic> is more or less widespread in the littoral forests of the Malagasy region, morphological variation within this species can be expected.</p><p>The identity of <italic><tp:taxon-name><tp:taxon-name-part taxon-name-part-type="genus">Camponotus</tp:taxon-name-part> <tp:taxon-name-part taxon-name-part-type="species">edmondi</tp:taxon-name-part></tp:taxon-name></italic> based on the traditional qualitative taxonomy has been detected by the multivariate morphometrics. The grouping of the samples of <italic><tp:taxon-name><tp:taxon-name-part taxon-name-part-type="genus">Camponotus</tp:taxon-name-part> <tp:taxon-name-part taxon-name-part-type="species">edmondi</tp:taxon-name-part></tp:taxon-name></italic> generated by <abbrev xmlns:xlink="http://www.w3.org/1999/xlink" xlink:title="Nest-centroid clustering" xlink:type="simple">NC-clustering</abbrev> method is corroborated by confirmatory <abbrev xmlns:xlink="http://www.w3.org/1999/xlink" xlink:title="linear discriminant analysis" xlink:type="simple">LDA</abbrev> with a classification success of 100%.</p></tp:treatment-sec><tp:treatment-sec><!--Section generated to contain objects referenced in tp:taxon-treatment.--><fig id="F14" position="float" orientation="portrait"><label>Figure 14.</label><caption><p>Mesosoma in lateral view. <bold>A</bold> <italic><tp:taxon-name><tp:taxon-name-part taxon-name-part-type="genus">Camponotus</tp:taxon-name-part> <tp:taxon-name-part taxon-name-part-type="species">mifaka</tp:taxon-name-part></tp:taxon-name></italic> (<ext-link xmlns:xlink="http://www.w3.org/1999/xlink" ext-link-type="uri" xlink:href="http://data.antweb.org/specimen/CASENT0217301" xlink:type="simple">CASENT0217301</ext-link>) <bold>B</bold> <italic><tp:taxon-name><tp:taxon-name-part taxon-name-part-type="genus">Camponotus</tp:taxon-name-part> <tp:taxon-name-part taxon-name-part-type="species">edmondi</tp:taxon-name-part></tp:taxon-name></italic> (<ext-link xmlns:xlink="http://www.w3.org/1999/xlink" ext-link-type="uri" xlink:href="http://data.antweb.org/specimen/CASENT0136511" xlink:type="simple">CASENT0136511</ext-link>).</p></caption><graphic xmlns:xlink="http://www.w3.org/1999/xlink" xlink:href="zookeys-572-081-g014.jpg" position="float" orientation="portrait" xlink:type="simple" id="oo_81656.jpg"/></fig><fig id="F15" position="float" orientation="portrait"><label>Figure 15.</label><caption><p>Mesosoma in lateral view. <bold>A</bold> <italic><tp:taxon-name><tp:taxon-name-part taxon-name-part-type="genus">Camponotus</tp:taxon-name-part> <tp:taxon-name-part taxon-name-part-type="species">orombe</tp:taxon-name-part></tp:taxon-name></italic> (<ext-link xmlns:xlink="http://www.w3.org/1999/xlink" ext-link-type="uri" xlink:href="http://data.antweb.org/specimen/CASENT0178923" xlink:type="simple">CASENT0178923</ext-link>) <bold>B</bold> <italic><tp:taxon-name><tp:taxon-name-part taxon-name-part-type="genus">Camponotus</tp:taxon-name-part> <tp:taxon-name-part taxon-name-part-type="species">edmondi</tp:taxon-name-part></tp:taxon-name></italic> (<ext-link xmlns:xlink="http://www.w3.org/1999/xlink" ext-link-type="uri" xlink:href="http://data.antweb.org/specimen/CASENT0136511" xlink:type="simple">CASENT0136511</ext-link>).</p></caption><graphic xmlns:xlink="http://www.w3.org/1999/xlink" xlink:href="zookeys-572-081-g015.jpg" position="float" orientation="portrait" xlink:type="simple" id="oo_81657.jpg"/></fig><fig id="F16" position="float" orientation="portrait"><label>Figure 16.</label><caption><p>Mesosoma in dorsal view. <bold>A</bold> <italic><tp:taxon-name><tp:taxon-name-part taxon-name-part-type="genus">Camponotus</tp:taxon-name-part> <tp:taxon-name-part taxon-name-part-type="species">edmondi</tp:taxon-name-part></tp:taxon-name></italic> (<ext-link xmlns:xlink="http://www.w3.org/1999/xlink" ext-link-type="uri" xlink:href="http://data.antweb.org/specimen/CASENT0134980" xlink:type="simple">CASENT0134980</ext-link>) <bold>B</bold> <italic><tp:taxon-name><tp:taxon-name-part taxon-name-part-type="genus">Camponotus</tp:taxon-name-part> <tp:taxon-name-part taxon-name-part-type="species">tafo</tp:taxon-name-part></tp:taxon-name></italic> (<ext-link xmlns:xlink="http://www.w3.org/1999/xlink" ext-link-type="uri" xlink:href="http://data.antweb.org/specimen/CASENT0763608" xlink:type="simple">CASENT0763608</ext-link>).</p></caption><graphic xmlns:xlink="http://www.w3.org/1999/xlink" xlink:href="zookeys-572-081-g016.jpg" position="float" orientation="portrait" xlink:type="simple" id="oo_81658.jpg"/></fig><fig id="F34" position="float" orientation="portrait"><label>Figures 34–39.</label><caption><p>Distribution maps of the <italic><tp:taxon-name><tp:taxon-name-part taxon-name-part-type="genus">Camponotus</tp:taxon-name-part> <tp:taxon-name-part taxon-name-part-type="species">edmondi</tp:taxon-name-part></tp:taxon-name></italic> species group in the Malagasy region.</p></caption><graphic xmlns:xlink="http://www.w3.org/1999/xlink" xlink:href="zookeys-572-081-g034.jpg" position="float" orientation="portrait" xlink:type="simple" id="oo_81676.jpg"/></fig></tp:treatment-sec><ref-list><ref id="B19"><mixed-citation xmlns:xlink="http://www.w3.org/1999/xlink" xlink:type="simple">
          <person-group><name name-style="western"><surname>Forel</surname><given-names>A</given-names></name></person-group> (<year>1914</year>) <article-title>Le genre <italic><tp:taxon-name><tp:taxon-name-part taxon-name-part-type="genus">Camponotus</tp:taxon-name-part></tp:taxon-name></italic> Mayr et les genres voisins.</article-title> <source>Revue Suisse de Zoologie</source> <volume>22</volume>: <fpage>257</fpage>–<lpage>276</lpage>. doi: <ext-link xlink:type="simple" ext-link-type="doi" xlink:href="10.5962/bhl.part.36672">10.5962/bhl.part.36672</ext-link></mixed-citation></ref><ref id="B12"><mixed-citation xmlns:xlink="http://www.w3.org/1999/xlink" xlink:type="simple">
          <person-group><name name-style="western"><surname>Emery</surname><given-names>C</given-names></name></person-group> (<year>1920</year>) <article-title>Le genre <italic><tp:taxon-name><tp:taxon-name-part taxon-name-part-type="genus">Camponotus</tp:taxon-name-part></tp:taxon-name></italic> Mayr. Nouvel essai de sa subdivision en sous-genres.</article-title> <source>Revue de Zoologie Africaine</source> <volume>8</volume>: <fpage>229</fpage>–<lpage>260</lpage>. doi: <ext-link xlink:type="simple" ext-link-type="doi" xlink:href="10.5962/bhl.part.22398">10.5962/bhl.part.22398</ext-link></mixed-citation></ref><ref id="B32"><mixed-citation xmlns:xlink="http://www.w3.org/1999/xlink" xlink:type="simple">
          <person-group><name name-style="western"><surname>Wheeler</surname><given-names>WM</given-names></name></person-group> (<year>1922</year>) <article-title>Ants of the American Museum Congo expedition. A contribution to the myrmecology of Africa. IX. A synonymic list of the ants of the Malagasy region.</article-title> <source>Bulletin of the American Museum of Natural History</source> <volume>45</volume>: <fpage>1005</fpage>–<lpage>1055</lpage>.</mixed-citation></ref><ref id="B13"><mixed-citation xmlns:xlink="http://www.w3.org/1999/xlink" xlink:type="simple">
          <person-group><name name-style="western"><surname>Emery</surname><given-names>C</given-names></name></person-group> (<year>1925</year>) <article-title><tp:taxon-name><tp:taxon-name-part taxon-name-part-type="order">Hymenoptera</tp:taxon-name-part></tp:taxon-name>, Family <tp:taxon-name><tp:taxon-name-part taxon-name-part-type="family">Formicidae</tp:taxon-name-part></tp:taxon-name>, subfamily <tp:taxon-name><tp:taxon-name-part taxon-name-part-type="subfamily">Formicinae</tp:taxon-name-part></tp:taxon-name>.</article-title> <source>Genera Insectorum</source> <volume>183</volume>: <fpage>1</fpage>–<lpage>302</lpage>.</mixed-citation></ref><ref id="B5"><mixed-citation xmlns:xlink="http://www.w3.org/1999/xlink" xlink:type="simple">
          <person-group><name name-style="western"><surname>Bolton</surname><given-names>B</given-names></name></person-group> (<year>1995</year>) <source>A new general catalogue of the ants of the world.</source> <publisher-name>Harvard University Press</publisher-name>, <publisher-loc>Cambridge, Massachusetts</publisher-loc>, <size units="page">512 pp</size>.</mixed-citation></ref><ref id="B16"><mixed-citation xmlns:xlink="http://www.w3.org/1999/xlink" xlink:type="simple">
          <person-group><name name-style="western"><surname>Forel</surname><given-names>A</given-names></name></person-group> (<year>1891</year>) <chapter-title>Les Formicidés. [part].</chapter-title> In: <person-group><name name-style="western"><surname>Grandidier</surname><given-names>A</given-names></name></person-group> (<role>Ed.</role>) <source>Histoire physique, naturelle, et politique de Madagascar. Vol. XX. Histoire naturelle des Hyménoptères</source>. <issue>Deuxième partie (28e fascicule)</issue>. <publisher-name>Hachette et Compagnie</publisher-name>, <publisher-loc>Paris</publisher-loc>, <size units="page">v + 237 pp</size>.</mixed-citation></ref></ref-list></tp:taxon-treatment>
