# Supplementary material for: Revision of the Malagasy Camponotus edmondi species group (Hymenoptera, Formicidae, Formicinae): integrating qualitative morphology and multivariate morphometric analysis
Source: Zookeys. 2016 Mar 15;(572):81–154. doi: 10.3897/zookeys.572.7177 (PMC4843987; doi:10.3897/zookeys.572.7177)
Supplement: XML Treatment for Camponotus ethicus [file zookeys.572.7177-treatment6.xml]

<!DOCTYPE tp:taxon-treatment
  PUBLIC "-//TaxonX//DTD Taxonomic Treatment Publishing DTD v0 20100105//EN" "tax-treatment-NSO.dtd">
<tp:taxon-treatment xmlns:tp="http://www.plazi.org/taxpub"><tp:treatment-meta><kwd-group><label>Taxon classification</label><kwd><named-content content-type="kingdom">Animalia</named-content></kwd><kwd><named-content content-type="order">Hymenoptera</named-content></kwd><kwd><named-content content-type="family">Formicidae</named-content></kwd></kwd-group><mixed-citation publication-type="journal"><person-group><name><surname>Rakotonirina</surname><given-names>Jean Claude</given-names></name><name><surname>Csősz</surname><given-names>Sándor</given-names></name><name><surname>Fisher</surname><given-names>Brian L.</given-names></name></person-group><article-title>Revision of the Malagasy <italic><tp:taxon-name><tp:taxon-name-part taxon-name-part-type="genus">Camponotus</tp:taxon-name-part> <tp:taxon-name-part taxon-name-part-type="species">edmondi</tp:taxon-name-part></tp:taxon-name></italic> species group (<tp:taxon-name><tp:taxon-name-part taxon-name-part-type="order">Hymenoptera</tp:taxon-name-part></tp:taxon-name>, <tp:taxon-name><tp:taxon-name-part taxon-name-part-type="family">Formicidae</tp:taxon-name-part></tp:taxon-name>, <tp:taxon-name><tp:taxon-name-part taxon-name-part-type="subfamily">Formicinae</tp:taxon-name-part></tp:taxon-name>): integrating qualitative morphology and multivariate morphometric analysis</article-title><source>Zookeys</source><day>15</day><month>3</month><year>2016</year><volume>2016</volume><issue>572</issue><fpage>81</fpage><lpage>154</lpage><pub-id pub-id-type="doi">10.3897/zookeys.572.7177</pub-id></mixed-citation></tp:treatment-meta><tp:nomenclature><tp:taxon-name>
              <tp:taxon-name-part taxon-name-part-type="genus">Camponotus</tp:taxon-name-part>
              <tp:taxon-name-part taxon-name-part-type="species">ethicus</tp:taxon-name-part>
            </tp:taxon-name><tp:taxon-authority>Forel</tp:taxon-authority><xref ref-type="fig" rid="F6">Figures 6A</xref><xref ref-type="fig" rid="F7">, 7A</xref><xref ref-type="fig" rid="F24">, 24</xref><xref ref-type="fig" rid="F34">, 39</xref><!--PageBreak--><tp:nomenclature-citation-list><tp:nomenclature-citation><tp:taxon-name><tp:taxon-name-part taxon-name-part-type="genus">Camponotus</tp:taxon-name-part> <tp:taxon-name-part taxon-name-part-type="species">ethicus</tp:taxon-name-part></tp:taxon-name><comment> Forel, 1897: 200. Lectotype minor worker, <bold>present designation</bold>, Madagascar, Antsiranana Province, Sakatia bay, Nosy Be (Voeltzkow), AntWeb <ext-link xmlns:xlink="http://www.w3.org/1999/xlink" ext-link-type="uri" xlink:href="http://data.antweb.org/specimen/CASENT0101389" xlink:type="simple">CASENT0101389</ext-link> (<named-content xmlns:xlink="http://www.w3.org/1999/xlink" content-type="dwc:institutional_code" xlink:type="simple">MHNG</named-content>) [examined]. Paralectotypes: 2 workers and 2 males, of same data as lectotype, but worker and male respectively specimen coded as: <ext-link xmlns:xlink="http://www.w3.org/1999/xlink" ext-link-type="uri" xlink:href="http://data.antweb.org/specimen/CASENT0101388" xlink:type="simple">CASENT0101388</ext-link> and <ext-link xmlns:xlink="http://www.w3.org/1999/xlink" ext-link-type="uri" xlink:href="http://data.antweb.org/specimen/CASENT0101387" xlink:type="simple">CASENT0101387</ext-link> (<named-content xmlns:xlink="http://www.w3.org/1999/xlink" content-type="dwc:institutional_code" xlink:type="simple">MHNG</named-content>); <ext-link xmlns:xlink="http://www.w3.org/1999/xlink" ext-link-type="uri" xlink:href="http://data.antweb.org/specimen/CASENT0101176" xlink:type="simple">CASENT0101176</ext-link> and <ext-link xmlns:xlink="http://www.w3.org/1999/xlink" ext-link-type="uri" xlink:href="http://data.antweb.org/specimen/CASENT0101177" xlink:type="simple">CASENT0101177</ext-link> (<named-content xmlns:xlink="http://www.w3.org/1999/xlink" content-type="dwc:institutional_code" xlink:type="simple">NHMB</named-content>) [examined]. [Combination in <tp:taxon-name><tp:taxon-name-part taxon-name-part-type="genus">Camponotus</tp:taxon-name-part> (<tp:taxon-name-part taxon-name-part-type="subgenus">Myrmentoma</tp:taxon-name-part>)</tp:taxon-name>: <xref ref-type="bibr" rid="B18">Forel 1912</xref>: 92; in <tp:taxon-name><tp:taxon-name-part taxon-name-part-type="genus">Camponotus</tp:taxon-name-part> (<tp:taxon-name-part taxon-name-part-type="subgenus">Orthonotomyrmex</tp:taxon-name-part>)</tp:taxon-name>: <xref ref-type="bibr" rid="B19">Forel 1914</xref>: 273; <xref ref-type="bibr" rid="B12">Emery 1920</xref>: 258; <xref ref-type="bibr" rid="B32">Wheeler 1922</xref>: 1049; in <tp:taxon-name><tp:taxon-name-part taxon-name-part-type="genus">Camponotus</tp:taxon-name-part> (<tp:taxon-name-part taxon-name-part-type="subgenus">Myrmisolepis</tp:taxon-name-part>)</tp:taxon-name>: <xref ref-type="bibr" rid="B28">Santschi 1921</xref>: 310; in <tp:taxon-name><tp:taxon-name-part taxon-name-part-type="genus">Camponotus</tp:taxon-name-part> (<tp:taxon-name-part taxon-name-part-type="subgenus">Myrmepinotus</tp:taxon-name-part>)</tp:taxon-name>: <xref ref-type="bibr" rid="B13">Emery 1925</xref>: 127].</comment></tp:nomenclature-citation></tp:nomenclature-citation-list></tp:nomenclature><tp:treatment-sec sec-type="material"><title>Additional material examined.</title><p>
              <bold>MADAGASCAR</bold>: Province <bold>Antsiranana</bold>: Galoko chain, Mont Kalabenono, <named-content xmlns:xlink="http://www.w3.org/1999/xlink" content-type="dwc:verbatimCoordinates" xlink:type="simple">–13.64609, 48.67732</named-content>, 937 m; <named-content xmlns:xlink="http://www.w3.org/1999/xlink" content-type="dwc:verbatimCoordinates" xlink:type="simple">–13.64179, 48.67282</named-content>, 643 m; <named-content xmlns:xlink="http://www.w3.org/1999/xlink" content-type="dwc:verbatimCoordinates" xlink:type="simple">–13.63999, 48.67374</named-content>, 498 m, rainforest, (B.L. Fisher et al.) (<abbrev xmlns:xlink="http://www.w3.org/1999/xlink" content-type="institution" xlink:title="California Academy of Sciences, San Francisco, CA, USA" xlink:type="simple">CASC</abbrev>); Réserve Spéciale d’Ambre, 3.5 km 235° SW Sakaramy, <named-content xmlns:xlink="http://www.w3.org/1999/xlink" content-type="dwc:verbatimCoordinates" xlink:type="simple">–12.46889, 49.24217</named-content>, 325 m, tropical dry forest, (Fisher, Griswold et al.) (<abbrev xmlns:xlink="http://www.w3.org/1999/xlink" content-type="institution" xlink:title="California Academy of Sciences, San Francisco, CA, USA" xlink:type="simple">CASC</abbrev>); Province <bold>Mahajanga</bold>: Forêt d’Anabohazo, 21.6 km 247° WSW Maromandia, <named-content xmlns:xlink="http://www.w3.org/1999/xlink" content-type="dwc:verbatimCoordinates" xlink:type="simple">–14.30889, 47.91433</named-content>, 120 m, tropical dry forest, (Fisher, Griswold et al.) (<abbrev xmlns:xlink="http://www.w3.org/1999/xlink" content-type="institution" xlink:title="California Academy of Sciences, San Francisco, CA, USA" xlink:type="simple">CASC</abbrev>).</p></tp:treatment-sec><tp:treatment-sec sec-type="Diagnosis"><title>Diagnosis.</title><p>Larger species (<abbrev xmlns:xlink="http://www.w3.org/1999/xlink" xlink:title="Cephalic size" xlink:type="simple">CS</abbrev>: 1.92–2.58; <abbrev xmlns:xlink="http://www.w3.org/1999/xlink" xlink:title="Mesosoma length" xlink:type="simple">ML</abbrev>: 3.49–4.18) with uniformly black to dark brown body color; in profile anterior margin of petiolar node convex and posterior margin straight; level of the propodeal dorsum abruptly lower than level of the promesonotal dorsum; pronotal dorsum without numerous erect hairs; humeral angle extended anteriorly into a narrow ridge.</p><!--PageBreak--></tp:treatment-sec><tp:treatment-sec sec-type="Description"><title>Description.</title><p>
              <bold>Minor worker</bold> (Figs <xref ref-type="fig" rid="F6">6A</xref>, <xref ref-type="fig" rid="F7">7A</xref>, <xref ref-type="fig" rid="F24">24</xref>). In full-face view head subquadrate (<abbrev xmlns:xlink="http://www.w3.org/1999/xlink" xlink:title="Maximum head capsule width" xlink:type="simple">CWb</abbrev>/<abbrev xmlns:xlink="http://www.w3.org/1999/xlink" xlink:title="Maximum cephalic length" xlink:type="simple">CL</abbrev>: 0.87–0.89), slightly diverging posteriorly; posterior margin more or less straight. Eyes not breaking lateral outline of head, their posterior level located at posterior fifth portion of head (<abbrev xmlns:xlink="http://www.w3.org/1999/xlink" xlink:title="Postocular distance" xlink:type="simple">PoOc</abbrev>/<abbrev xmlns:xlink="http://www.w3.org/1999/xlink" xlink:title="Maximum cephalic length" xlink:type="simple">CL</abbrev>: 0.21–0.25). Anterior clypeal margin straight; posterior margin weakly notched medially. Mandible triangular, apical margin armed with six sharp teeth. Antennal scape long, apical half surpassing posterior cephalic margin. Pronotal dorsum flat, anterodorsal corner projecting anteriorly into narrow ridge; anterior margination present; pronotal dorsum and lateral portion anteriorly <!--PageBreak-->separated by sharp margination. In dorsal view, mesonotum as long as broad; in profile, mesonotal dorsum inclined posteriorly and propodeal dorsum nearly horizontal and distinctly situated at lower level than promesonotum; mesopleuron and propodeal surface together distinctly longer than lateral portion of pronotum; propodeal dorsum almost horizontal and declivitous surface nearly vertical; propodeal spiracle located anterior to posterolateral margin of propodeum. Width of procoxa larger than width of mesopleuron. In profile anterior margin of petiolar node convex and posterior margin more or less straight. Constriction between abdominal segments III and IV lacking.</p><fig id="F24" position="float" orientation="portrait"><label>Figure 24.</label><caption><p>
          <italic><tp:taxon-name><tp:taxon-name-part taxon-name-part-type="genus">Camponotus</tp:taxon-name-part> <tp:taxon-name-part taxon-name-part-type="species">ethicus</tp:taxon-name-part></tp:taxon-name></italic> minor worker <ext-link xmlns:xlink="http://www.w3.org/1999/xlink" ext-link-type="uri" xlink:href="http://data.antweb.org/specimen/CASENT0409948" xlink:type="simple">CASENT0409948</ext-link>. <bold>A</bold> lateral view <bold>B</bold> head in full-face view <bold>C</bold> dorsal view.</p></caption><graphic xmlns:xlink="http://www.w3.org/1999/xlink" xlink:href="zookeys-572-081-g024.jpg" position="float" orientation="portrait" xlink:type="simple" id="oo_81666.jpg"/></fig><p>Dorsum of head and mesosoma with fine and dense imbrication. Imbricate sculpture much finer and denser on gastral tergites. Mandible imbricate and superimposed with sparse large punctures. Erect hairs lacking on pronotum; one pair present on mesonotum, propodeum near junction of dorsum and declivity, and upper level of lateral margin of petiole. Few pairs of erect hairs on head dorsum from clypeus and edge of frontal lobe to posterior portion of head; several scattered pairs organized transversely on anterior and posterior portions of each gastral tergite; pubescence short and reduced in number. Body coloration black; appendages dark reddish black.</p><p>
              <bold>Major worker.</bold> With characteristics of minor worker, except: head much more square (<abbrev xmlns:xlink="http://www.w3.org/1999/xlink" xlink:title="Maximum cephalic length" xlink:type="simple">CL</abbrev>/<abbrev xmlns:xlink="http://www.w3.org/1999/xlink" xlink:title="Maximum head capsule width" xlink:type="simple">CWb</abbrev>: 1.008–1.08); lateral margins slightly convex. Eyes located more anteriorly, their posterior level on posterior fourth of head (<abbrev xmlns:xlink="http://www.w3.org/1999/xlink" xlink:title="Postocular distance" xlink:type="simple">PoOc</abbrev>/<abbrev xmlns:xlink="http://www.w3.org/1999/xlink" xlink:title="Maximum cephalic length" xlink:type="simple">CL</abbrev>: 0.227–0.252). One third of apical portion of scape extending beyond posterior cephalic margin. Scattered piligerous punctures present laterally on head from the level of anterior margin of eyes to near base of mandible.</p></tp:treatment-sec><tp:treatment-sec sec-type="Distribution and biology"><title>Distribution and biology.</title><p>Known from the dry forests of the Parc National Sahamalaza and the Reserve Spéciale Ambre, and the transitional rainforest of the Galoko Chain in the northwestern part of Madagascar (Fig. <xref ref-type="fig" rid="F34">39</xref>), <italic><tp:taxon-name><tp:taxon-name-part taxon-name-part-type="genus">Camponotus</tp:taxon-name-part> <tp:taxon-name-part taxon-name-part-type="species">ethicus</tp:taxon-name-part></tp:taxon-name></italic> is arboreal, forages most often on lower vegetation, and nests in dead branches above the ground.</p></tp:treatment-sec><tp:treatment-sec sec-type="Discussion"><title>Discussion.</title><p>The lower level of the propodeal dorsum relative to the promesonotum and the larger body size combined with the dark color of the legs make <italic><tp:taxon-name><tp:taxon-name-part taxon-name-part-type="genus">Camponotus</tp:taxon-name-part> <tp:taxon-name-part taxon-name-part-type="species">ethicus</tp:taxon-name-part></tp:taxon-name></italic> easy to separate from <italic><tp:taxon-name><tp:taxon-name-part taxon-name-part-type="genus">Camponotus</tp:taxon-name-part> <tp:taxon-name-part taxon-name-part-type="species">robustus</tp:taxon-name-part></tp:taxon-name></italic> and the rest of the species in the <italic><tp:taxon-name><tp:taxon-name-part taxon-name-part-type="species">edmondi</tp:taxon-name-part></tp:taxon-name></italic> group. The delimitation of <italic><tp:taxon-name><tp:taxon-name-part taxon-name-part-type="genus">Camponotus</tp:taxon-name-part> <tp:taxon-name-part taxon-name-part-type="species">ethicus</tp:taxon-name-part></tp:taxon-name></italic> based on qualitative morphology-based taxonomy is congruent with the classification hypothesis provided by the <abbrev xmlns:xlink="http://www.w3.org/1999/xlink" xlink:title="Nest-centroid clustering" xlink:type="simple">NC-clustering</abbrev> algorithm, strengthening its status as a species.</p></tp:treatment-sec><tp:treatment-sec><!--Section generated to contain objects referenced in tp:taxon-treatment.--><fig id="F6" position="float" orientation="portrait"><label>Figure 6.</label><caption><p>Individual minor worker in profile. <bold>A</bold> <italic><tp:taxon-name><tp:taxon-name-part taxon-name-part-type="genus">Camponotus</tp:taxon-name-part> <tp:taxon-name-part taxon-name-part-type="species">ethicus</tp:taxon-name-part></tp:taxon-name></italic> (<ext-link xmlns:xlink="http://www.w3.org/1999/xlink" ext-link-type="uri" xlink:href="http://data.antweb.org/specimen/CASENT0409948" xlink:type="simple">CASENT0409948</ext-link>) <bold>B</bold> <italic><tp:taxon-name><tp:taxon-name-part taxon-name-part-type="genus">Camponotus</tp:taxon-name-part> <tp:taxon-name-part taxon-name-part-type="species">alamaina</tp:taxon-name-part></tp:taxon-name></italic> (<ext-link xmlns:xlink="http://www.w3.org/1999/xlink" ext-link-type="uri" xlink:href="http://data.antweb.org/specimen/CASENT0499291" xlink:type="simple">CASENT0499291</ext-link>).</p></caption><graphic xmlns:xlink="http://www.w3.org/1999/xlink" xlink:href="zookeys-572-081-g006.jpg" position="float" orientation="portrait" xlink:type="simple" id="oo_81648.jpg"/></fig><fig id="F7" position="float" orientation="portrait"><label>Figure 7.</label><caption><p>Lateral view of mesosoma. <bold>A</bold> <italic><tp:taxon-name><tp:taxon-name-part taxon-name-part-type="genus">Camponotus</tp:taxon-name-part> <tp:taxon-name-part taxon-name-part-type="species">ethicus</tp:taxon-name-part></tp:taxon-name></italic> (<ext-link xmlns:xlink="http://www.w3.org/1999/xlink" ext-link-type="uri" xlink:href="http://data.antweb.org/specimen/CASENT0409949" xlink:type="simple">CASENT0409949</ext-link>) <bold>B</bold> <italic><tp:taxon-name><tp:taxon-name-part taxon-name-part-type="genus">Camponotus</tp:taxon-name-part> <tp:taxon-name-part taxon-name-part-type="species">robustus</tp:taxon-name-part></tp:taxon-name></italic> (<ext-link xmlns:xlink="http://www.w3.org/1999/xlink" ext-link-type="uri" xlink:href="http://data.antweb.org/specimen/CASENT0066723" xlink:type="simple">CASENT0066723</ext-link>).</p></caption><graphic xmlns:xlink="http://www.w3.org/1999/xlink" xlink:href="zookeys-572-081-g007.jpg" position="float" orientation="portrait" xlink:type="simple" id="oo_81649.jpg"/></fig><fig id="F34" position="float" orientation="portrait"><label>Figures 34–39.</label><caption><p>Distribution maps of the <italic><tp:taxon-name><tp:taxon-name-part taxon-name-part-type="genus">Camponotus</tp:taxon-name-part> <tp:taxon-name-part taxon-name-part-type="species">edmondi</tp:taxon-name-part></tp:taxon-name></italic> species group in the Malagasy region.</p></caption><graphic xmlns:xlink="http://www.w3.org/1999/xlink" xlink:href="zookeys-572-081-g034.jpg" position="float" orientation="portrait" xlink:type="simple" id="oo_81676.jpg"/></fig></tp:treatment-sec><ref-list><ref id="B18"><mixed-citation xmlns:xlink="http://www.w3.org/1999/xlink" xlink:type="simple">
          <person-group><name name-style="western"><surname>Forel</surname><given-names>A</given-names></name></person-group> (<year>1912</year>) <article-title>Formicides Neotropiques. Part 6. 5me sous-famille <tp:taxon-name><tp:taxon-name-part taxon-name-part-type="subfamily">Camponotinae</tp:taxon-name-part></tp:taxon-name> Forel.</article-title> <source>Memoires de la Société Entomologique de Belgique</source> <volume>20</volume>: <fpage>59</fpage>–<lpage>92</lpage>. doi: <ext-link xlink:type="simple" ext-link-type="doi" xlink:href="10.5281/ZENODO.14169">10.5281/ZENODO.14169</ext-link></mixed-citation></ref><ref id="B19"><mixed-citation xmlns:xlink="http://www.w3.org/1999/xlink" xlink:type="simple">
          <person-group><name name-style="western"><surname>Forel</surname><given-names>A</given-names></name></person-group> (<year>1914</year>) <article-title>Le genre <italic><tp:taxon-name><tp:taxon-name-part taxon-name-part-type="genus">Camponotus</tp:taxon-name-part></tp:taxon-name></italic> Mayr et les genres voisins.</article-title> <source>Revue Suisse de Zoologie</source> <volume>22</volume>: <fpage>257</fpage>–<lpage>276</lpage>. doi: <ext-link xlink:type="simple" ext-link-type="doi" xlink:href="10.5962/bhl.part.36672">10.5962/bhl.part.36672</ext-link></mixed-citation></ref><ref id="B12"><mixed-citation xmlns:xlink="http://www.w3.org/1999/xlink" xlink:type="simple">
          <person-group><name name-style="western"><surname>Emery</surname><given-names>C</given-names></name></person-group> (<year>1920</year>) <article-title>Le genre <italic><tp:taxon-name><tp:taxon-name-part taxon-name-part-type="genus">Camponotus</tp:taxon-name-part></tp:taxon-name></italic> Mayr. Nouvel essai de sa subdivision en sous-genres.</article-title> <source>Revue de Zoologie Africaine</source> <volume>8</volume>: <fpage>229</fpage>–<lpage>260</lpage>. doi: <ext-link xlink:type="simple" ext-link-type="doi" xlink:href="10.5962/bhl.part.22398">10.5962/bhl.part.22398</ext-link></mixed-citation></ref><ref id="B32"><mixed-citation xmlns:xlink="http://www.w3.org/1999/xlink" xlink:type="simple">
          <person-group><name name-style="western"><surname>Wheeler</surname><given-names>WM</given-names></name></person-group> (<year>1922</year>) <article-title>Ants of the American Museum Congo expedition. A contribution to the myrmecology of Africa. IX. A synonymic list of the ants of the Malagasy region.</article-title> <source>Bulletin of the American Museum of Natural History</source> <volume>45</volume>: <fpage>1005</fpage>–<lpage>1055</lpage>.</mixed-citation></ref><ref id="B28"><mixed-citation xmlns:xlink="http://www.w3.org/1999/xlink" xlink:type="simple">
          <person-group><name name-style="western"><surname>Santschi</surname><given-names>F</given-names></name></person-group> (<year>1921</year>) <article-title>Retouches aux sous-genres de <italic><tp:taxon-name><tp:taxon-name-part taxon-name-part-type="genus">Camponotus</tp:taxon-name-part></tp:taxon-name></italic>.</article-title> <source>Annales de la Société Entomologique de Belgique</source> <volume>61</volume>: <fpage>310</fpage>–<lpage>312</lpage>.</mixed-citation></ref><ref id="B13"><mixed-citation xmlns:xlink="http://www.w3.org/1999/xlink" xlink:type="simple">
          <person-group><name name-style="western"><surname>Emery</surname><given-names>C</given-names></name></person-group> (<year>1925</year>) <article-title><tp:taxon-name><tp:taxon-name-part taxon-name-part-type="order">Hymenoptera</tp:taxon-name-part></tp:taxon-name>, Family <tp:taxon-name><tp:taxon-name-part taxon-name-part-type="family">Formicidae</tp:taxon-name-part></tp:taxon-name>, subfamily <tp:taxon-name><tp:taxon-name-part taxon-name-part-type="subfamily">Formicinae</tp:taxon-name-part></tp:taxon-name>.</article-title> <source>Genera Insectorum</source> <volume>183</volume>: <fpage>1</fpage>–<lpage>302</lpage>.</mixed-citation></ref></ref-list></tp:taxon-treatment>
