# Supplementary material for: Revision of the Malagasy Camponotus edmondi species group (Hymenoptera, Formicidae, Formicinae): integrating qualitative morphology and multivariate morphometric analysis
Source: Zookeys. 2016 Mar 15;(572):81–154. doi: 10.3897/zookeys.572.7177 (PMC4843987; doi:10.3897/zookeys.572.7177)
Supplement: XML Treatment for Camponotus mifaka [file zookeys.572.7177-treatment9.xml]

<!DOCTYPE tp:taxon-treatment
  PUBLIC "-//TaxonX//DTD Taxonomic Treatment Publishing DTD v0 20100105//EN" "tax-treatment-NSO.dtd">
<tp:taxon-treatment xmlns:tp="http://www.plazi.org/taxpub"><tp:treatment-meta><kwd-group><label>Taxon classification</label><kwd><named-content content-type="kingdom">Animalia</named-content></kwd><kwd><named-content content-type="order">Hymenoptera</named-content></kwd><kwd><named-content content-type="family">Formicidae</named-content></kwd></kwd-group><mixed-citation publication-type="journal"><person-group><name><surname>Rakotonirina</surname><given-names>Jean Claude</given-names></name><name><surname>Csősz</surname><given-names>Sándor</given-names></name><name><surname>Fisher</surname><given-names>Brian L.</given-names></name></person-group><article-title>Revision of the Malagasy <italic><tp:taxon-name><tp:taxon-name-part taxon-name-part-type="genus">Camponotus</tp:taxon-name-part> <tp:taxon-name-part taxon-name-part-type="species">edmondi</tp:taxon-name-part></tp:taxon-name></italic> species group (<tp:taxon-name><tp:taxon-name-part taxon-name-part-type="order">Hymenoptera</tp:taxon-name-part></tp:taxon-name>, <tp:taxon-name><tp:taxon-name-part taxon-name-part-type="family">Formicidae</tp:taxon-name-part></tp:taxon-name>, <tp:taxon-name><tp:taxon-name-part taxon-name-part-type="subfamily">Formicinae</tp:taxon-name-part></tp:taxon-name>): integrating qualitative morphology and multivariate morphometric analysis</article-title><source>Zookeys</source><day>15</day><month>3</month><year>2016</year><volume>2016</volume><issue>572</issue><fpage>81</fpage><lpage>154</lpage><pub-id pub-id-type="doi">10.3897/zookeys.572.7177</pub-id></mixed-citation></tp:treatment-meta><tp:nomenclature><tp:taxon-name>
              <tp:taxon-name-part taxon-name-part-type="genus">Camponotus</tp:taxon-name-part>
              <tp:taxon-name-part taxon-name-part-type="species">mifaka</tp:taxon-name-part>
              <object-id xmlns:xlink="http://www.w3.org/1999/xlink" content-type="zoobank" xlink:type="simple">http://zoobank.org/2A5DC5AD-5C2A-4BBE-B427-5ABD020752C7</object-id>
            </tp:taxon-name><tp:taxon-authority>Rakotonirina, Csősz &amp; Fisher</tp:taxon-authority><tp:taxon-status xmlns:xlink="http://www.w3.org/1999/xlink" xlink:type="simple">sp. n.</tp:taxon-status><xref ref-type="fig" rid="F14">Figures 14A</xref><xref ref-type="fig" rid="F27">, 27</xref><xref ref-type="fig" rid="F35">, 42</xref></tp:nomenclature><tp:treatment-sec sec-type="Holotype worker"><title>Holotype worker.</title><p>Madagascar, Antsiranana, Parc National de Marojejy, 25.4 km 30° NNE Andapa, 10.9 km 311° NW Manantenina, <named-content xmlns:xlink="http://www.w3.org/1999/xlink" content-type="dwc:verbatimCoordinates" xlink:type="simple">–14.445, 49.735</named-content>, 2000 m, montane shrubland, ex root mat, ground layer, 24 Nov 2003 (B.L. Fisher et al.) collection code BLF09351, specimen code <ext-link xmlns:xlink="http://www.w3.org/1999/xlink" ext-link-type="uri" xlink:href="http://data.antweb.org/specimen/CASENT0217301" xlink:type="simple">CASENT0217301</ext-link> (<abbrev xmlns:xlink="http://www.w3.org/1999/xlink" content-type="institution" xlink:title="California Academy of Sciences, San Francisco, CA, USA" xlink:type="simple">CASC</abbrev>).</p></tp:treatment-sec><tp:treatment-sec sec-type="Paratypes"><title>Paratypes.</title><p>8 workers same data as holotype but with the following specimen codes: <ext-link xmlns:xlink="http://www.w3.org/1999/xlink" ext-link-type="uri" xlink:href="http://data.antweb.org/specimen/CASENT0486999" xlink:type="simple">CASENT0486999</ext-link>, <ext-link xmlns:xlink="http://www.w3.org/1999/xlink" ext-link-type="uri" xlink:href="http://data.antweb.org/specimen/CASENT0487000" xlink:type="simple">CASENT0487000</ext-link>, <ext-link xmlns:xlink="http://www.w3.org/1999/xlink" ext-link-type="uri" xlink:href="http://data.antweb.org/specimen/CASENT0487001" xlink:type="simple">CASENT0487001</ext-link>, <ext-link xmlns:xlink="http://www.w3.org/1999/xlink" ext-link-type="uri" xlink:href="http://data.antweb.org/specimen/CASENT0746965" xlink:type="simple">CASENT0746965</ext-link>, <ext-link xmlns:xlink="http://www.w3.org/1999/xlink" ext-link-type="uri" xlink:href="http://data.antweb.org/specimen/CASENT0746966" xlink:type="simple">CASENT0746966</ext-link>, <ext-link xmlns:xlink="http://www.w3.org/1999/xlink" ext-link-type="uri" xlink:href="http://data.antweb.org/specimen/CASENT0746967" xlink:type="simple">CASENT0746967</ext-link>, <ext-link xmlns:xlink="http://www.w3.org/1999/xlink" ext-link-type="uri" xlink:href="http://data.antweb.org/specimen/CASENT0746970" xlink:type="simple">CASENT0746970</ext-link>, <ext-link xmlns:xlink="http://www.w3.org/1999/xlink" ext-link-type="uri" xlink:href="http://data.antweb.org/specimen/CASENT0746971" xlink:type="simple">CASENT0746971</ext-link> (BMNH, <named-content xmlns:xlink="http://www.w3.org/1999/xlink" content-type="dwc:institutional_code" xlink:type="simple">MHNG</named-content>, <named-content xmlns:xlink="http://www.w3.org/1999/xlink" content-type="dwc:institutional_code" xlink:type="simple">MSNG</named-content>, <abbrev xmlns:xlink="http://www.w3.org/1999/xlink" content-type="institution" xlink:title="California Academy of Sciences, San Francisco, CA, USA" xlink:type="simple">CASC</abbrev>).</p></tp:treatment-sec><tp:treatment-sec sec-type="material"><title>Additional material examined.</title><p>
              <bold>MADAGASCAR:</bold> Province <bold>Antsiranana</bold>: Parc National Marojejy, 25.4 km 30° NNE Andapa, 10.9 km 311° NW Manantenina, <named-content xmlns:xlink="http://www.w3.org/1999/xlink" content-type="dwc:verbatimCoordinates" xlink:type="simple">–14.445, 49.735</named-content>, 2000 m, montane shrubland, (B.L. Fisher) (<abbrev xmlns:xlink="http://www.w3.org/1999/xlink" content-type="institution" xlink:title="California Academy of Sciences, San Francisco, CA, USA" xlink:type="simple">CASC</abbrev>).</p></tp:treatment-sec><tp:treatment-sec sec-type="Diagnosis"><title>Diagnosis.</title><p>In profile, anterior and posterior margins of petiolar node convex; in profile, propodeal dorsum and declivitous surface separated by blunt angle; in dorsal view, mesonotum less than twice as broad as long; mesopleuron with propodeal sur<!--PageBreak-->face together distinctly wider than lateral portion of pronotum; in profile, propodeal dorsum roughly as long as declivitous margin; dorsum of head and mesosoma densely and finely reticulate punctate; dorsum of mesosoma covered with numerous erect hairs and pubescence.</p></tp:treatment-sec><tp:treatment-sec sec-type="Description"><title>Description.</title><p>
              <bold>Minor worker</bold> (Figs <xref ref-type="fig" rid="F14">14A</xref>, <xref ref-type="fig" rid="F27">27</xref>). In full-face view, head elongate (<abbrev xmlns:xlink="http://www.w3.org/1999/xlink" xlink:title="Maximum head capsule width" xlink:type="simple">CWb</abbrev>/<abbrev xmlns:xlink="http://www.w3.org/1999/xlink" xlink:title="Maximum cephalic length" xlink:type="simple">CL</abbrev>: 0.9–0.95), diverging posteriorly; posterior margin slightly convex. Level of posterior ocular margins located generally on posterior fifth portion of head (<abbrev xmlns:xlink="http://www.w3.org/1999/xlink" xlink:title="Postocular distance" xlink:type="simple">PoOc</abbrev>/<abbrev xmlns:xlink="http://www.w3.org/1999/xlink" xlink:title="Maximum cephalic length" xlink:type="simple">CL</abbrev>: 0.21–0.25). Anterior margin of clypeus straight; posterior margin medially notched. Mandible triangular, apical margin armed with six sharp teeth. Antennal scape relatively long (<abbrev xmlns:xlink="http://www.w3.org/1999/xlink" xlink:title="Scape length" xlink:type="simple">SL</abbrev>/<abbrev xmlns:xlink="http://www.w3.org/1999/xlink" xlink:title="Cephalic size" xlink:type="simple">CS</abbrev>: 0.92–1.02), more than one third of apical portion of antennal scape extending beyond posterior cephalic margin. Promesonotum slightly, broadly convex, dorsum and sides separated by margination; anterodorsal angle of pronotum projecting anteriorly into a ridge. In dorsal view, mesonotum less than twice as broad as long; posterodorsal angle without extended lobe. In lateral view, propodeum not strongly compressed anteroposteriorly; dorsal portion of propodeum raised and abruptly strongly sloping posteriorly; junction to declivity marked by blunt angle; dorsolateral portion of propodeum marginate, distance between meso-metapleural suture and dorsolateral margin of propodeum remaining the same along dorsolateral margin of propodeum; propodeal spiracle located on declivitous surface. Width of meso-metapleuron and propodeal lateral portion together noticeably greater than width of lateral portion of pronotum. In side view, maximum width of procoxa larger than width of meso-metapleuron. In profile, anterior and posterior margins of petiolar node convex. Junction of abdominal segments III and IV without visible constriction.</p><fig id="F27" position="float" orientation="portrait"><label>Figure 27.</label><caption><p>
          <italic><tp:taxon-name><tp:taxon-name-part taxon-name-part-type="genus">Camponotus</tp:taxon-name-part> <tp:taxon-name-part taxon-name-part-type="species">mifaka</tp:taxon-name-part></tp:taxon-name></italic> minor worker <ext-link xmlns:xlink="http://www.w3.org/1999/xlink" ext-link-type="uri" xlink:href="http://data.antweb.org/specimen/CASENT0217301" xlink:type="simple">CASENT0217301</ext-link>. <bold>A</bold> lateral view <bold>B</bold> head in full-face view <bold>C</bold> dorsal view.</p></caption><graphic xmlns:xlink="http://www.w3.org/1999/xlink" xlink:href="zookeys-572-081-g027.jpg" position="float" orientation="portrait" xlink:type="simple" id="oo_81669.jpg"/></fig><p>Dorsum of head anteriorly finely and densely reticulate punctate, the punctures deepening posteriorly. Mandible smooth and shining between scattered punctures. Mesosoma dorsum finely and densely reticulate punctate. Gastral tergites smooth and shining apart from shallow punctures from which erect hairs or pubescence arise. Pairs of whitish erect hairs numerous on dorsum of head and mesosoma; hairs randomly scattered on gastral tergites. Erect hair present on declivitous surface above propodeal spiracle. Near posterolateral margins to posterodorsal corner of petiolar node with a row of whitish erect hairs. Much shorter and sparse erect hairs organized transversely on anterior and posterior portions of each gastral tergite; pubescence reduced. Integument generally black; basal portion of legs dark brown and becoming lighter towards metatarsi; antennal scape basally brown and apically black to dark brown.</p><p>
              <bold>Major worker.</bold> With characteristics of minor worker, except: head larger relative to whole body size (<abbrev xmlns:xlink="http://www.w3.org/1999/xlink" xlink:title="Mesosoma length" xlink:type="simple">ML</abbrev>/<abbrev xmlns:xlink="http://www.w3.org/1999/xlink" xlink:title="Cephalic size" xlink:type="simple">CS</abbrev>: 1.29–1.35); shape relatively subquadrate (<abbrev xmlns:xlink="http://www.w3.org/1999/xlink" xlink:title="Maximum head capsule width" xlink:type="simple">CWb</abbrev>/<abbrev xmlns:xlink="http://www.w3.org/1999/xlink" xlink:title="Maximum cephalic length" xlink:type="simple">CL</abbrev>: 0.93–0.95) with lateral margins slightly converging to base of mandibles; posterior margin more or less straight. Eyes positioned more on frontal portion of head, level of posterior ocular margins located approximately on posterior fourth portion of head (<abbrev xmlns:xlink="http://www.w3.org/1999/xlink" xlink:title="Postocular distance" xlink:type="simple">PoOc</abbrev>/<abbrev xmlns:xlink="http://www.w3.org/1999/xlink" xlink:title="Maximum cephalic length" xlink:type="simple">CL</abbrev>: 0.23–0.25); mandible strong; one sixth of apical portion of antennal scape surpassing posterior cephalic margin (<abbrev xmlns:xlink="http://www.w3.org/1999/xlink" xlink:title="Scape length" xlink:type="simple">SL</abbrev>/<abbrev xmlns:xlink="http://www.w3.org/1999/xlink" xlink:title="Cephalic size" xlink:type="simple">CS</abbrev>: 0.92–0.96). Scattered punctures on dorsolateral portion of head near base of mandible.</p><!--PageBreak--></tp:treatment-sec><tp:treatment-sec sec-type="Distribution and biology"><title>Distribution and biology.</title><p>Known only from the montane shrubland of the Parc National Marojejy (Fig. <xref ref-type="fig" rid="F35">42</xref>), <italic><tp:taxon-name><tp:taxon-name-part taxon-name-part-type="genus">Camponotus</tp:taxon-name-part> <tp:taxon-name-part taxon-name-part-type="species">mifaka</tp:taxon-name-part></tp:taxon-name></italic> forages in leaf mold and rotten wood and nests under root mats in the ground.</p></tp:treatment-sec><tp:treatment-sec sec-type="Discussion"><title>Discussion.</title><p>
              <italic><tp:taxon-name><tp:taxon-name-part taxon-name-part-type="genus">Camponotus</tp:taxon-name-part> <tp:taxon-name-part taxon-name-part-type="species">mifaka</tp:taxon-name-part></tp:taxon-name></italic> might be confused with <italic><tp:taxon-name><tp:taxon-name-part taxon-name-part-type="genus">Camponotus</tp:taxon-name-part> <tp:taxon-name-part taxon-name-part-type="species">edmondi</tp:taxon-name-part></tp:taxon-name></italic>, <italic><tp:taxon-name><tp:taxon-name-part taxon-name-part-type="genus">Camponotus</tp:taxon-name-part> <tp:taxon-name-part taxon-name-part-type="species">orombe</tp:taxon-name-part></tp:taxon-name></italic>, and <italic><tp:taxon-name><tp:taxon-name-part taxon-name-part-type="genus">Camponotus</tp:taxon-name-part> <tp:taxon-name-part taxon-name-part-type="species">tafo</tp:taxon-name-part></tp:taxon-name></italic> because of the dense and fine reticulate-punctate sculpture on the dorsum of the head and mesosoma; however, the latter three species have a reduced number of erect hairs on the dorsum of the mesosoma, particularly on the promesonotal dorsum.</p><p>Based on the information provided by the <abbrev xmlns:xlink="http://www.w3.org/1999/xlink" xlink:title="Nest-centroid clustering" xlink:type="simple">NC-clustering</abbrev> method, the cluster of <italic><tp:taxon-name><tp:taxon-name-part taxon-name-part-type="genus">Camponotus</tp:taxon-name-part> <tp:taxon-name-part taxon-name-part-type="species">mifaka</tp:taxon-name-part></tp:taxon-name></italic> contains one sample of <italic><tp:taxon-name><tp:taxon-name-part taxon-name-part-type="genus">Camponotus</tp:taxon-name-part> <tp:taxon-name-part taxon-name-part-type="species">varatra</tp:taxon-name-part></tp:taxon-name></italic>, but is classified successfully at 100% by <abbrev xmlns:xlink="http://www.w3.org/1999/xlink" xlink:title="linear discriminant analysis" xlink:type="simple">LDA</abbrev>. The integration of this successful classification with the results from qualitative morphological study and biological evidence underscores the robustness of the taxonomic determination for this species. <italic><tp:taxon-name><tp:taxon-name-part taxon-name-part-type="genus">Camponotus</tp:taxon-name-part> <tp:taxon-name-part taxon-name-part-type="species">varatra</tp:taxon-name-part></tp:taxon-name></italic> differs morphologically from <italic><tp:taxon-name><tp:taxon-name-part taxon-name-part-type="genus">Camponotus</tp:taxon-name-part> <tp:taxon-name-part taxon-name-part-type="species">mifaka</tp:taxon-name-part></tp:taxon-name></italic> by its imbricate sculpture and biologically by its nesting sites in dead twigs or branches above the ground.</p></tp:treatment-sec><tp:treatment-sec><!--Section generated to contain objects referenced in tp:taxon-treatment.--><fig id="F14" position="float" orientation="portrait"><label>Figure 14.</label><caption><p>Mesosoma in lateral view. <bold>A</bold> <italic><tp:taxon-name><tp:taxon-name-part taxon-name-part-type="genus">Camponotus</tp:taxon-name-part> <tp:taxon-name-part taxon-name-part-type="species">mifaka</tp:taxon-name-part></tp:taxon-name></italic> (<ext-link xmlns:xlink="http://www.w3.org/1999/xlink" ext-link-type="uri" xlink:href="http://data.antweb.org/specimen/CASENT0217301" xlink:type="simple">CASENT0217301</ext-link>) <bold>B</bold> <italic><tp:taxon-name><tp:taxon-name-part taxon-name-part-type="genus">Camponotus</tp:taxon-name-part> <tp:taxon-name-part taxon-name-part-type="species">edmondi</tp:taxon-name-part></tp:taxon-name></italic> (<ext-link xmlns:xlink="http://www.w3.org/1999/xlink" ext-link-type="uri" xlink:href="http://data.antweb.org/specimen/CASENT0136511" xlink:type="simple">CASENT0136511</ext-link>).</p></caption><graphic xmlns:xlink="http://www.w3.org/1999/xlink" xlink:href="zookeys-572-081-g014.jpg" position="float" orientation="portrait" xlink:type="simple" id="oo_81656.jpg"/></fig><fig id="F35" position="float" orientation="portrait"><label>Figures 40–45.</label><caption><p>Distribution maps of the <italic><tp:taxon-name><tp:taxon-name-part taxon-name-part-type="genus">Camponotus</tp:taxon-name-part> <tp:taxon-name-part taxon-name-part-type="species">edmondi</tp:taxon-name-part></tp:taxon-name></italic> species group in the Malagasy region.</p></caption><graphic xmlns:xlink="http://www.w3.org/1999/xlink" xlink:href="zookeys-572-081-g035.jpg" position="float" orientation="portrait" xlink:type="simple" id="oo_81677.jpg"/></fig></tp:treatment-sec></tp:taxon-treatment>
