# Supplementary material for: Revision of the Malagasy Camponotus edmondi species group (Hymenoptera, Formicidae, Formicinae): integrating qualitative morphology and multivariate morphometric analysis
Source: Zookeys. 2016 Mar 15;(572):81–154. doi: 10.3897/zookeys.572.7177 (PMC4843987; doi:10.3897/zookeys.572.7177)
Supplement: XML Treatment for Camponotus orombe [file zookeys.572.7177-treatment10.xml]

<!DOCTYPE tp:taxon-treatment
  PUBLIC "-//TaxonX//DTD Taxonomic Treatment Publishing DTD v0 20100105//EN" "tax-treatment-NSO.dtd">
<tp:taxon-treatment xmlns:tp="http://www.plazi.org/taxpub"><tp:treatment-meta><kwd-group><label>Taxon classification</label><kwd><named-content content-type="kingdom">Animalia</named-content></kwd><kwd><named-content content-type="order">Hymenoptera</named-content></kwd><kwd><named-content content-type="family">Formicidae</named-content></kwd></kwd-group><mixed-citation publication-type="journal"><person-group><name><surname>Rakotonirina</surname><given-names>Jean Claude</given-names></name><name><surname>Csősz</surname><given-names>Sándor</given-names></name><name><surname>Fisher</surname><given-names>Brian L.</given-names></name></person-group><article-title>Revision of the Malagasy <italic><tp:taxon-name><tp:taxon-name-part taxon-name-part-type="genus">Camponotus</tp:taxon-name-part> <tp:taxon-name-part taxon-name-part-type="species">edmondi</tp:taxon-name-part></tp:taxon-name></italic> species group (<tp:taxon-name><tp:taxon-name-part taxon-name-part-type="order">Hymenoptera</tp:taxon-name-part></tp:taxon-name>, <tp:taxon-name><tp:taxon-name-part taxon-name-part-type="family">Formicidae</tp:taxon-name-part></tp:taxon-name>, <tp:taxon-name><tp:taxon-name-part taxon-name-part-type="subfamily">Formicinae</tp:taxon-name-part></tp:taxon-name>): integrating qualitative morphology and multivariate morphometric analysis</article-title><source>Zookeys</source><day>15</day><month>3</month><year>2016</year><volume>2016</volume><issue>572</issue><fpage>81</fpage><lpage>154</lpage><pub-id pub-id-type="doi">10.3897/zookeys.572.7177</pub-id></mixed-citation></tp:treatment-meta><tp:nomenclature><tp:taxon-name>
              <tp:taxon-name-part taxon-name-part-type="genus">Camponotus</tp:taxon-name-part>
              <tp:taxon-name-part taxon-name-part-type="species">orombe</tp:taxon-name-part>
              <object-id xmlns:xlink="http://www.w3.org/1999/xlink" content-type="zoobank" xlink:type="simple">http://zoobank.org/C02F05C1-3464-402D-BCA9-914AA06EADBD</object-id>
            </tp:taxon-name><tp:taxon-authority>Rakotonirina, Csősz &amp; Fisher</tp:taxon-authority><tp:taxon-status xmlns:xlink="http://www.w3.org/1999/xlink" xlink:type="simple">sp. n.</tp:taxon-status><xref ref-type="fig" rid="F15">Figures 15A</xref><xref ref-type="fig" rid="F28">, 28</xref><xref ref-type="fig" rid="F35">, 43</xref><!--PageBreak--></tp:nomenclature><tp:treatment-sec sec-type="Holotype worker"><title>Holotype worker.</title><p>Madagascar, Province Toliara, Forêt Ivohibe 55.0 km N Tolagnaro, <named-content xmlns:xlink="http://www.w3.org/1999/xlink" content-type="dwc:verbatimCoordinates" xlink:type="simple">–24.569, 47.204</named-content>, 200 m, rainforest, ex dead twig above ground, 12 Mar 2006 (B.L. Fisher et al.) collection code: BLF15534, specimen code: <ext-link xmlns:xlink="http://www.w3.org/1999/xlink" ext-link-type="uri" xlink:href="http://data.antweb.org/specimen/CASENT0178923" xlink:type="simple">CASENT0178923</ext-link> (<abbrev xmlns:xlink="http://www.w3.org/1999/xlink" content-type="institution" xlink:title="California Academy of Sciences, San Francisco, CA, USA" xlink:type="simple">CASC</abbrev>).</p></tp:treatment-sec><tp:treatment-sec sec-type="Paratypes"><title>Paratypes.</title><p>3 workers, 1 worker same data as holotype but with specimen code <ext-link xmlns:xlink="http://www.w3.org/1999/xlink" ext-link-type="uri" xlink:href="http://data.antweb.org/specimen/CASENT0122867" xlink:type="simple">CASENT0122867</ext-link>; 2 workers with the following data: Forêt Ivohibe 55.6 km N Tolagnaro, <named-content xmlns:xlink="http://www.w3.org/1999/xlink" content-type="dwc:verbatimCoordinates" xlink:type="simple">–24.56167, 47.20017</named-content>, 650 m, rainforest, beating low vegetation, 12 Apr 2006, BLF15587 and <ext-link xmlns:xlink="http://www.w3.org/1999/xlink" ext-link-type="uri" xlink:href="http://data.antweb.org/specimen/CASENT0122787" xlink:type="simple">CASENT0122787</ext-link>, BLF15628 and <ext-link xmlns:xlink="http://www.w3.org/1999/xlink" ext-link-type="uri" xlink:href="http://data.antweb.org/specimen/CASENT0121500" xlink:type="simple">CASENT0121500</ext-link> (BMNH, <abbrev xmlns:xlink="http://www.w3.org/1999/xlink" content-type="institution" xlink:title="California Academy of Sciences, San Francisco, CA, USA" xlink:type="simple">CASC</abbrev>).</p></tp:treatment-sec><tp:treatment-sec sec-type="material"><title>Additional material examined.</title><p>
              <bold>MADAGASCAR</bold>: Province <bold>Toliara</bold>: Forêt Ivohibe 55.0 km N Tolagnaro, <named-content xmlns:xlink="http://www.w3.org/1999/xlink" content-type="dwc:verbatimCoordinates" xlink:type="simple">–24.569, 47.204</named-content>, 200 m, rainforest, (B.L. Fisher et al.) (<abbrev xmlns:xlink="http://www.w3.org/1999/xlink" content-type="institution" xlink:title="California Academy of Sciences, San Francisco, CA, USA" xlink:type="simple">CASC</abbrev>); Forêt Ivohibe 55.6 km N Tolagnaro, <named-content xmlns:xlink="http://www.w3.org/1999/xlink" content-type="dwc:verbatimCoordinates" xlink:type="simple">–24.56167, 47.20017</named-content>, 650 m, rainforest, (B.L. Fisher et al.) (<abbrev xmlns:xlink="http://www.w3.org/1999/xlink" content-type="institution" xlink:title="California Academy of Sciences, San Francisco, CA, USA" xlink:type="simple">CASC</abbrev>).</p></tp:treatment-sec><tp:treatment-sec sec-type="Diagnosis"><title>Diagnosis.</title><p>In profile, anterior and posterior margins of petiolar node convex; in profile, propodeal dorsum and declivitous surface separated by blunt angle; in dorsal view, mesonotum less than twice as broad as long; mesopleuron with propodeal surface together distinctly wider than lateral portion of pronotum; in profile, propodeal dorsum roughly as long as declivitous margin; dorsum of head and mesosoma densely and finely reticulate punctate; erect hairs lacking on dorsum of pronotum; distance between meso-metapleural suture and dorsolateral margin of propodeum not changing along the dorsolateral carina of propodeum.</p></tp:treatment-sec><tp:treatment-sec sec-type="Description"><title>Description.</title><p>
              <bold>Minor worker</bold> (Figs <xref ref-type="fig" rid="F15">15A</xref>, <xref ref-type="fig" rid="F28">28</xref>). In full-face view head slightly longer than broad (<abbrev xmlns:xlink="http://www.w3.org/1999/xlink" xlink:title="Maximum head capsule width" xlink:type="simple">CWb</abbrev>/<abbrev xmlns:xlink="http://www.w3.org/1999/xlink" xlink:title="Maximum cephalic length" xlink:type="simple">CL</abbrev>: 0.88); lateral margins weakly convex and converging slightly <!--PageBreak-->towards base of mandibles; posterior border broadly convex. Level of posterior ocular margins at about posterior fourth portion of head (<abbrev xmlns:xlink="http://www.w3.org/1999/xlink" xlink:title="Postocular distance" xlink:type="simple">PoOc</abbrev>/<abbrev xmlns:xlink="http://www.w3.org/1999/xlink" xlink:title="Maximum cephalic length" xlink:type="simple">CL</abbrev>: 0.23–0.24). Anteromedian margin of clypeus with slightly blunt angle; posterior margin weakly notched. Mandible triangular, masticatory margin with six teeth. Antennal scape relatively long, distal portion almost extending beyond posterior border of head. In lateral view, pronotum dorsally flat, anterior margin projecting into narrow ridge; dorsolateral portion of promesonotum longitudinally marginate. In dorsal view, mesonotum less than twice as broad as long, posterodorsal corner without visible posterior lobe; lateral margin <!--PageBreak-->convex and gradually converging to metanotal groove. In lateral view, propodeum strongly compressed anteroposteriorly, junction between dorsal margin and declivity not distinctly visible; ridge on posterolateral portion distinct; distance between meso-metapleural suture and posterolateral ridge of propodeum remaining the same along dorsolateral carina of propodeum. Propodeal spiracle on lower third of posterior face of propodeum. Maximum width of procoxa as large as width of meso-metapleuron and propodeal surface together. In lateral view, anterior margin of petiolar node convex; posterior margin sloping posteriorly to about mid-height and descending almost vertically to posteroventral angle. No constriction between abdominal segments III and IV.</p><fig id="F28" position="float" orientation="portrait"><label>Figure 28.</label><caption><p>
          <italic><tp:taxon-name><tp:taxon-name-part taxon-name-part-type="genus">Camponotus</tp:taxon-name-part> <tp:taxon-name-part taxon-name-part-type="species">orombe</tp:taxon-name-part></tp:taxon-name></italic> minor worker <ext-link xmlns:xlink="http://www.w3.org/1999/xlink" ext-link-type="uri" xlink:href="http://data.antweb.org/specimen/CASENT0178923" xlink:type="simple">CASENT0178923</ext-link>. <bold>A</bold> lateral view <bold>B</bold> head in full-face view <bold>C</bold> dorsal view.</p></caption><graphic xmlns:xlink="http://www.w3.org/1999/xlink" xlink:href="zookeys-572-081-g028.jpg" position="float" orientation="portrait" xlink:type="simple" id="oo_81670.jpg"/></fig><p>Dorsum of head, mesosoma, and petiolar node with fine and dense reticulate punctures. Mandible with sparse piligerous punctures between smooth surfaces. Numerous pairs of whitish erect hairs on dorsum of head; one pair on mesonotum; numerous erect hairs arranged along junction of propodeal dorsum and declivity. No erect hair on declivitous surface above propodeal spiracle level. Posterior face of petiole with a row of four erect hairs near lateral margin and posterodorsal angle. Shorter and slender erect hairs organized transversely on anterior and posterior portions of each gastral tergite. Pubescence present on dorsum of head, mesosoma, petiole and gaster. Head, mesosoma, and petiole black in color; antennal scape and first five flagellar segments, mandible, trochanter, and tarsus yellow to light brown; gaster, apical portion of antennal segments, femur, and tibia dark brown.</p><p>
              <bold>Major worker.</bold> Similar to minor worker, but with the following divergent characters: in full-face view, head subquadrate (<abbrev xmlns:xlink="http://www.w3.org/1999/xlink" xlink:title="Maximum head capsule width" xlink:type="simple">CWb</abbrev>/<abbrev xmlns:xlink="http://www.w3.org/1999/xlink" xlink:title="Maximum cephalic length" xlink:type="simple">CL</abbrev>: 0.98), lateral borders almost parallel and converging strongly near base of mandibles; level of posterior margins of eyes located at about posterior third portion of head (<abbrev xmlns:xlink="http://www.w3.org/1999/xlink" xlink:title="Postocular distance" xlink:type="simple">PoOc</abbrev>/<abbrev xmlns:xlink="http://www.w3.org/1999/xlink" xlink:title="Maximum cephalic length" xlink:type="simple">CL</abbrev>: 0.3). Anterior margin of clypeus medially excised; mandible robustly built; antennal scape barely surpassing posterior cephalic border. Anterior portion of pronotum not strongly marginate; in dorsal view, metanotum visible between metanotal groove and propodeum. Junction of dorsum and sides of propodeum more or less rounded; petiolar node more flattened anteroposteriorly.</p></tp:treatment-sec><tp:treatment-sec sec-type="Distribution and biology"><title>Distribution and biology.</title><p>
              <italic><tp:taxon-name><tp:taxon-name-part taxon-name-part-type="genus">Camponotus</tp:taxon-name-part> <tp:taxon-name-part taxon-name-part-type="species">orombe</tp:taxon-name-part></tp:taxon-name></italic> is known only from a few individual workers collected from Ivohibe Forest between 200 m and 650 m of altitude in the southeast of Madagascar (Fig. <xref ref-type="fig" rid="F35">43</xref>). They were found foraging on low vegetation and nesting in dead twigs above the ground.</p></tp:treatment-sec><tp:treatment-sec sec-type="Discussion"><title>Discussion.</title><p>
              <italic><tp:taxon-name><tp:taxon-name-part taxon-name-part-type="genus">Camponotus</tp:taxon-name-part> <tp:taxon-name-part taxon-name-part-type="species">orombe</tp:taxon-name-part></tp:taxon-name></italic> can be confused to <italic><tp:taxon-name><tp:taxon-name-part taxon-name-part-type="genus">Camponotus</tp:taxon-name-part> <tp:taxon-name-part taxon-name-part-type="species">mifaka</tp:taxon-name-part></tp:taxon-name></italic>, but the latter has numerous erect hairs on the dorsum of its mesosoma. <italic><tp:taxon-name><tp:taxon-name-part taxon-name-part-type="genus">Camponotus</tp:taxon-name-part> <tp:taxon-name-part taxon-name-part-type="species">orombe</tp:taxon-name-part></tp:taxon-name></italic> can be differentiated from <italic><tp:taxon-name><tp:taxon-name-part taxon-name-part-type="genus">Camponotus</tp:taxon-name-part> <tp:taxon-name-part taxon-name-part-type="species">tafo</tp:taxon-name-part></tp:taxon-name></italic> and <italic><tp:taxon-name><tp:taxon-name-part taxon-name-part-type="genus">Camponotus</tp:taxon-name-part> <tp:taxon-name-part taxon-name-part-type="species">edmondi</tp:taxon-name-part></tp:taxon-name></italic> by the fact that the propodeum of these two latter species is not strongly compressed anteroposteriorly and the distance between the meso-metapleural suture and the dorsolateral margin of the propodeum is largest near the junction of the dorsolateral carina and the declivitous surface.</p><p>In the morphometric dendrogram, <italic><tp:taxon-name><tp:taxon-name-part taxon-name-part-type="genus">Camponotus</tp:taxon-name-part> <tp:taxon-name-part taxon-name-part-type="species">orombe</tp:taxon-name-part></tp:taxon-name></italic> is represented by a successfully classified small cluster of three individual specimens that falls close to the cluster of <italic><tp:taxon-name><tp:taxon-name-part taxon-name-part-type="genus">Camponotus</tp:taxon-name-part> <tp:taxon-name-part taxon-name-part-type="species">varatra</tp:taxon-name-part></tp:taxon-name></italic>, <italic><tp:taxon-name><tp:taxon-name-part taxon-name-part-type="genus">Camponotus</tp:taxon-name-part> <tp:taxon-name-part taxon-name-part-type="species">tafo</tp:taxon-name-part></tp:taxon-name></italic>, <italic><tp:taxon-name><tp:taxon-name-part taxon-name-part-type="genus">Camponotus</tp:taxon-name-part> <tp:taxon-name-part taxon-name-part-type="species">mifaka</tp:taxon-name-part></tp:taxon-name></italic>, <italic><tp:taxon-name><tp:taxon-name-part taxon-name-part-type="genus">Camponotus</tp:taxon-name-part> <tp:taxon-name-part taxon-name-part-type="species">zavo</tp:taxon-name-part></tp:taxon-name></italic>, and <italic><tp:taxon-name><tp:taxon-name-part taxon-name-part-type="genus">Camponotus</tp:taxon-name-part> <tp:taxon-name-part taxon-name-part-type="species">tratra</tp:taxon-name-part></tp:taxon-name></italic>. Based on qualitative morphology, <italic><tp:taxon-name><tp:taxon-name-part taxon-name-part-type="genus">Camponotus</tp:taxon-name-part> <tp:taxon-name-part taxon-name-part-type="species">varatra</tp:taxon-name-part></tp:taxon-name></italic>, <italic><tp:taxon-name><tp:taxon-name-part taxon-name-part-type="genus">Camponotus</tp:taxon-name-part> <tp:taxon-name-part taxon-name-part-type="species">zavo</tp:taxon-name-part></tp:taxon-name></italic>, and <italic><tp:taxon-name><tp:taxon-name-part taxon-name-part-type="genus">Camponotus</tp:taxon-name-part> <tp:taxon-name-part taxon-name-part-type="species">tratra</tp:taxon-name-part></tp:taxon-name></italic> differ from <italic><tp:taxon-name><tp:taxon-name-part taxon-name-part-type="genus">Camponotus</tp:taxon-name-part> <tp:taxon-name-part taxon-name-part-type="species">orombe</tp:taxon-name-part></tp:taxon-name></italic> by the sculpture on the dorsum of <!--PageBreak-->their head and mesosoma, which is imbricate or smooth and shiny with sparse piligerous punctures. This information supports the separation of <italic><tp:taxon-name><tp:taxon-name-part taxon-name-part-type="genus">Camponotus</tp:taxon-name-part> <tp:taxon-name-part taxon-name-part-type="species">orombe</tp:taxon-name-part></tp:taxon-name></italic> from the other three species.</p></tp:treatment-sec><tp:treatment-sec><!--Section generated to contain objects referenced in tp:taxon-treatment.--><fig id="F15" position="float" orientation="portrait"><label>Figure 15.</label><caption><p>Mesosoma in lateral view. <bold>A</bold> <italic><tp:taxon-name><tp:taxon-name-part taxon-name-part-type="genus">Camponotus</tp:taxon-name-part> <tp:taxon-name-part taxon-name-part-type="species">orombe</tp:taxon-name-part></tp:taxon-name></italic> (<ext-link xmlns:xlink="http://www.w3.org/1999/xlink" ext-link-type="uri" xlink:href="http://data.antweb.org/specimen/CASENT0178923" xlink:type="simple">CASENT0178923</ext-link>) <bold>B</bold> <italic><tp:taxon-name><tp:taxon-name-part taxon-name-part-type="genus">Camponotus</tp:taxon-name-part> <tp:taxon-name-part taxon-name-part-type="species">edmondi</tp:taxon-name-part></tp:taxon-name></italic> (<ext-link xmlns:xlink="http://www.w3.org/1999/xlink" ext-link-type="uri" xlink:href="http://data.antweb.org/specimen/CASENT0136511" xlink:type="simple">CASENT0136511</ext-link>).</p></caption><graphic xmlns:xlink="http://www.w3.org/1999/xlink" xlink:href="zookeys-572-081-g015.jpg" position="float" orientation="portrait" xlink:type="simple" id="oo_81657.jpg"/></fig><fig id="F35" position="float" orientation="portrait"><label>Figures 40–45.</label><caption><p>Distribution maps of the <italic><tp:taxon-name><tp:taxon-name-part taxon-name-part-type="genus">Camponotus</tp:taxon-name-part> <tp:taxon-name-part taxon-name-part-type="species">edmondi</tp:taxon-name-part></tp:taxon-name></italic> species group in the Malagasy region.</p></caption><graphic xmlns:xlink="http://www.w3.org/1999/xlink" xlink:href="zookeys-572-081-g035.jpg" position="float" orientation="portrait" xlink:type="simple" id="oo_81677.jpg"/></fig></tp:treatment-sec></tp:taxon-treatment>
