# Supplementary material for: Revision of the Malagasy Camponotus edmondi species group (Hymenoptera, Formicidae, Formicinae): integrating qualitative morphology and multivariate morphometric analysis
Source: Zookeys. 2016 Mar 15;(572):81–154. doi: 10.3897/zookeys.572.7177 (PMC4843987; doi:10.3897/zookeys.572.7177)
Supplement: XML Treatment for Camponotus robustus [file zookeys.572.7177-treatment11.xml]

<!DOCTYPE tp:taxon-treatment
  PUBLIC "-//TaxonX//DTD Taxonomic Treatment Publishing DTD v0 20100105//EN" "tax-treatment-NSO.dtd">
<tp:taxon-treatment xmlns:tp="http://www.plazi.org/taxpub"><tp:treatment-meta><kwd-group><label>Taxon classification</label><kwd><named-content content-type="kingdom">Animalia</named-content></kwd><kwd><named-content content-type="order">Hymenoptera</named-content></kwd><kwd><named-content content-type="family">Formicidae</named-content></kwd></kwd-group><mixed-citation publication-type="journal"><person-group><name><surname>Rakotonirina</surname><given-names>Jean Claude</given-names></name><name><surname>Csősz</surname><given-names>Sándor</given-names></name><name><surname>Fisher</surname><given-names>Brian L.</given-names></name></person-group><article-title>Revision of the Malagasy <italic><tp:taxon-name><tp:taxon-name-part taxon-name-part-type="genus">Camponotus</tp:taxon-name-part> <tp:taxon-name-part taxon-name-part-type="species">edmondi</tp:taxon-name-part></tp:taxon-name></italic> species group (<tp:taxon-name><tp:taxon-name-part taxon-name-part-type="order">Hymenoptera</tp:taxon-name-part></tp:taxon-name>, <tp:taxon-name><tp:taxon-name-part taxon-name-part-type="family">Formicidae</tp:taxon-name-part></tp:taxon-name>, <tp:taxon-name><tp:taxon-name-part taxon-name-part-type="subfamily">Formicinae</tp:taxon-name-part></tp:taxon-name>): integrating qualitative morphology and multivariate morphometric analysis</article-title><source>Zookeys</source><day>15</day><month>3</month><year>2016</year><volume>2016</volume><issue>572</issue><fpage>81</fpage><lpage>154</lpage><pub-id pub-id-type="doi">10.3897/zookeys.572.7177</pub-id></mixed-citation></tp:treatment-meta><tp:nomenclature><tp:taxon-name>
              <tp:taxon-name-part taxon-name-part-type="genus">Camponotus</tp:taxon-name-part>
              <tp:taxon-name-part taxon-name-part-type="species">robustus</tp:taxon-name-part>
            </tp:taxon-name><tp:taxon-authority>Roger</tp:taxon-authority><xref ref-type="fig" rid="F7">Figures 7B</xref><xref ref-type="fig" rid="F29">, 29</xref><xref ref-type="fig" rid="F35">, 44</xref><tp:nomenclature-citation-list><tp:nomenclature-citation><tp:taxon-name><tp:taxon-name-part taxon-name-part-type="genus">Camponotus</tp:taxon-name-part> <tp:taxon-name-part taxon-name-part-type="species">robustus</tp:taxon-name-part></tp:taxon-name><comment> Roger, 1863: 135. Lectotype minor worker, <bold>present designation</bold>, Madagascar (Humblot), AntWeb <ext-link xmlns:xlink="http://www.w3.org/1999/xlink" ext-link-type="uri" xlink:href="http://data.antweb.org/specimen/CASENT0101390" xlink:type="simple">CASENT0101390</ext-link> (<named-content xmlns:xlink="http://www.w3.org/1999/xlink" content-type="dwc:institutional_code" xlink:type="simple">MHNG</named-content>) [examined]. Paralectotypes of 5 workers: 2 in the same pin as lectotype; 2 workers with the same data but specimen coded as <ext-link xmlns:xlink="http://www.w3.org/1999/xlink" ext-link-type="uri" xlink:href="http://data.antweb.org/specimen/CASENT0104621" xlink:type="simple">CASENT0104621</ext-link> and <ext-link xmlns:xlink="http://www.w3.org/1999/xlink" ext-link-type="uri" xlink:href="http://data.antweb.org/specimen/CASENT0104622" xlink:type="simple">CASENT0104622</ext-link> (<abbrev xmlns:xlink="http://www.w3.org/1999/xlink" content-type="institution" xlink:title="Museum für Naturkunde der Humboldt Universität, Berlin, Germany" xlink:type="simple">ZMHB</abbrev>) [examined]. Combination in <tp:taxon-name><tp:taxon-name-part taxon-name-part-type="genus">Camponotus</tp:taxon-name-part> (<tp:taxon-name-part taxon-name-part-type="subgenus">Myrmentoma</tp:taxon-name-part>)</tp:taxon-name>: <xref ref-type="bibr" rid="B18">Forel 1912</xref>: 92; in <tp:taxon-name><tp:taxon-name-part taxon-name-part-type="genus">Camponotus</tp:taxon-name-part> (<tp:taxon-name-part taxon-name-part-type="subgenus">Orthonotomyrmex</tp:taxon-name-part>)</tp:taxon-name>: <xref ref-type="bibr" rid="B19">Forel 1914</xref>: 273; <xref ref-type="bibr" rid="B12">Emery 1920</xref>: 258; <xref ref-type="bibr" rid="B32">Wheeler 1922</xref>: 1049; in <tp:taxon-name><tp:taxon-name-part taxon-name-part-type="genus">Camponotus</tp:taxon-name-part> (<tp:taxon-name-part taxon-name-part-type="subgenus">Myrmisolepis</tp:taxon-name-part>)</tp:taxon-name>: <xref ref-type="bibr" rid="B28">Santschi 1921</xref>: 310; in <tp:taxon-name><tp:taxon-name-part taxon-name-part-type="genus">Camponotus</tp:taxon-name-part> (<tp:taxon-name-part taxon-name-part-type="subgenus">Myrmepinotus</tp:taxon-name-part>)</tp:taxon-name>: <xref ref-type="bibr" rid="B13">Emery 1925</xref>: 127; <xref ref-type="bibr" rid="B5">Bolton 1995</xref>: 120, 131].</comment></tp:nomenclature-citation></tp:nomenclature-citation-list></tp:nomenclature><tp:treatment-sec sec-type="material"><title>Additional material examined.</title><p>
              <bold>MADAGASCAR</bold>: Province <bold>Antsiranana</bold>: Forêt Ambanitaza, 26.1 km 347° Antalaha, –14.67933, 50.18367, 240 m, rainforest, (B.L. Fisher) (<abbrev xmlns:xlink="http://www.w3.org/1999/xlink" content-type="institution" xlink:title="California Academy of Sciences, San Francisco, CA, USA" xlink:type="simple">CASC</abbrev>); Forêt de Binara, 9.1 km 233° SW Daraina,<named-content xmlns:xlink="http://www.w3.org/1999/xlink" content-type="dwc:verbatimCoordinates" xlink:type="simple">–13.26333, 49.60333</named-content>, 800 m, rainforest (B.L. Fisher et al.) (<abbrev xmlns:xlink="http://www.w3.org/1999/xlink" content-type="institution" xlink:title="California Academy of Sciences, San Francisco, CA, USA" xlink:type="simple">CASC</abbrev>); Makirovana forest, –14.10295, 50.01984, 90 m, rainforest (B.L. Fisher et al.) (<abbrev xmlns:xlink="http://www.w3.org/1999/xlink" content-type="institution" xlink:title="California Academy of Sciences, San Francisco, CA, USA" xlink:type="simple">CASC</abbrev>); Province <bold>Fianarantsoa</bold>: Réserve Forestière d’Agnalazaha, Mahabo, 42.9 km 215° Farafangana, <named-content xmlns:xlink="http://www.w3.org/1999/xlink" content-type="dwc:verbatimCoordinates" xlink:type="simple">–23.19383, 47.723</named-content>, 20 m, littoral rainforest, (B.L. Fisher et al.) (<abbrev xmlns:xlink="http://www.w3.org/1999/xlink" content-type="institution" xlink:title="California Academy of Sciences, San Francisco, CA, USA" xlink:type="simple">CASC</abbrev>); Réserve Spéciale Manombo 24.5 km 228° Farafangana, <named-content xmlns:xlink="http://www.w3.org/1999/xlink" content-type="dwc:verbatimCoordinates" xlink:type="simple">–23.01583, 47.719</named-content>, 30 m, rainforest, (B.L. Fisher et al.) (<abbrev xmlns:xlink="http://www.w3.org/1999/xlink" content-type="institution" xlink:title="California Academy of Sciences, San Francisco, CA, USA" xlink:type="simple">CASC</abbrev>); Province <bold>Toamasina</bold>: Ile Sainte Marie, Forêt Ambohidena, 22.8 km 44° Ambodifotatra, <named-content xmlns:xlink="http://www.w3.org/1999/xlink" content-type="dwc:verbatimCoordinates" xlink:type="simple">–16.82433, 49.96417</named-content>, 20 m, littoral rainforest, (B.L. Fisher et al.) (<abbrev xmlns:xlink="http://www.w3.org/1999/xlink" content-type="institution" xlink:title="California Academy of Sciences, San Francisco, CA, USA" xlink:type="simple">CASC</abbrev>); Parc National Mananara-Nord, 7.1 km 261° Antanambe, <named-content xmlns:xlink="http://www.w3.org/1999/xlink" content-type="dwc:verbatimCoordinates" xlink:type="simple">–16.455, 49.7875</named-content>, 225 m, rainforest, (B.L. Fisher et al.) (<abbrev xmlns:xlink="http://www.w3.org/1999/xlink" content-type="institution" xlink:title="California Academy of Sciences, San Francisco, CA, USA" xlink:type="simple">CASC</abbrev>); Station Forestière Tampolo, 10 km NNE Fenoarivo Atsinanana, <named-content xmlns:xlink="http://www.w3.org/1999/xlink" content-type="dwc:verbatimCoordinates" xlink:type="simple">–17.2825, 49.43</named-content>, 10 m, littoral rainforest, (B.L. Fisher) (<abbrev xmlns:xlink="http://www.w3.org/1999/xlink" content-type="institution" xlink:title="California Academy of Sciences, San Francisco, CA, USA" xlink:type="simple">CASC</abbrev>); Sahafina Forest 11.4 km W Brickaville, <named-content xmlns:xlink="http://www.w3.org/1999/xlink" content-type="dwc:verbatimCoordinates" xlink:type="simple">–18.81445, 48.96205</named-content>, 140 m, rainforest, (B.L. Fisher et al.) (<abbrev xmlns:xlink="http://www.w3.org/1999/xlink" content-type="institution" xlink:title="California Academy of Sciences, San Francisco, CA, USA" xlink:type="simple">CASC</abbrev>); Mahavelona (Foulpointe), <named-content xmlns:xlink="http://www.w3.org/1999/xlink" content-type="dwc:verbatimCoordinates" xlink:type="simple">–17.66667, 49.5</named-content>, in sandy forest (A. Pauly) (<abbrev xmlns:xlink="http://www.w3.org/1999/xlink" content-type="institution" xlink:title="California Academy of Sciences, San Francisco, CA, USA" xlink:type="simple">CASC</abbrev>); Forêt d’Analava Mandrisy, 5.9 km 195º Antanambe, <named-content xmlns:xlink="http://www.w3.org/1999/xlink" content-type="dwc:verbatimCoordinates" xlink:type="simple">–16.48567, 49.847</named-content>, 10 m, littoral rainforest, (B.L. Fisher et al.) (<abbrev xmlns:xlink="http://www.w3.org/1999/xlink" content-type="institution" xlink:title="California Academy of Sciences, San Francisco, CA, USA" xlink:type="simple">CASC</abbrev>); Réserve Ambodiriana, 4.8 km 306° Manompana, along Manompana River, <named-content xmlns:xlink="http://www.w3.org/1999/xlink" content-type="dwc:verbatimCoordinates" xlink:type="simple">–16.67233, 49.70117</named-content>, 125 m, rainforest, (B.L. Fisher et al.) (<abbrev xmlns:xlink="http://www.w3.org/1999/xlink" content-type="institution" xlink:title="California Academy of Sciences, San Francisco, CA, USA" xlink:type="simple">CASC</abbrev>); Parc National Masoala, 39.7 km 151° SSE Maroantsetra, <named-content xmlns:xlink="http://www.w3.org/1999/xlink" content-type="dwc:verbatimCoordinates" xlink:type="simple">–15.71333, 49.97167</named-content>, 150 m, rainforest, (B.L. Fisher, H.J. Ratsirarson) (<abbrev xmlns:xlink="http://www.w3.org/1999/xlink" content-type="institution" xlink:title="California Academy of Sciences, San Francisco, CA, USA" xlink:type="simple">CASC</abbrev>); 11km SE Ampasimanolotra (= Brickaville), <named-content xmlns:xlink="http://www.w3.org/1999/xlink" content-type="dwc:verbatimCoordinates" xlink:type="simple">–18.9, 49.13333</named-content>, 5 m, littoral rainforest (P.S. Ward) (<abbrev xmlns:xlink="http://www.w3.org/1999/xlink" content-type="institution" xlink:title="P.S. Ward Collection, University of California at Davis, CA, USA" xlink:type="simple">PSWC</abbrev>).</p></tp:treatment-sec><tp:treatment-sec sec-type="Diagnosis"><title>Diagnosis.</title><p>Larger species (<abbrev xmlns:xlink="http://www.w3.org/1999/xlink" xlink:title="Cephalic size" xlink:type="simple">CS</abbrev>: 1.882–3.725; <abbrev xmlns:xlink="http://www.w3.org/1999/xlink" xlink:title="Mesosoma length" xlink:type="simple">ML</abbrev>: 3.098–4.666) with uniformly black to dark brown body color; in profile anterior margin of petiolar node convex and posterior margin straight; level of propodeal dorsum not abruptly lower than level of promesonotal dorsum; pronotum covered with numerous erect hairs and pubescence.</p></tp:treatment-sec><tp:treatment-sec sec-type="Description"><title>Description.</title><p>
              <bold>Minor worker</bold> (Figs <xref ref-type="fig" rid="F7">7B</xref>, <xref ref-type="fig" rid="F29">29</xref>). In full-face view head rectangular and longer than broad (<abbrev xmlns:xlink="http://www.w3.org/1999/xlink" xlink:title="Maximum head capsule width" xlink:type="simple">CWb</abbrev>/<abbrev xmlns:xlink="http://www.w3.org/1999/xlink" xlink:title="Maximum cephalic length" xlink:type="simple">CL</abbrev>: 0.91–0.98); lateral margins nearly straight and slightly diverging posteriorly; posterior margin broadly convex. Eyes not breaking lateral outline of head, posterior level located at posterior fourth portion of head (<abbrev xmlns:xlink="http://www.w3.org/1999/xlink" xlink:title="Postocular distance" xlink:type="simple">PoOc</abbrev>/<abbrev xmlns:xlink="http://www.w3.org/1999/xlink" xlink:title="Maximum cephalic length" xlink:type="simple">CL</abbrev>: 0.21–0.27). Anterior clypeal margin broadly triangular. Mandible triangular, apical margin armed with six teeth. More than apical third portion of antennal scape surpassing posterior cephalic margin. Anterodorsal corner of pronotum projecting anteriorly into narrow ridge; <!--PageBreak-->anterior margination strong near corner and weak towards the center; pronotal dorsum rounding to lateral portion. In dorsal view, mesonotum broader than long. In lateral view, mesonotal dorsum slightly inclined posteriorly as is the propodeal dorsum, which joins the declivity at a blunt angle; mesopleuron and propodeal surface together distinctly longer than lateral portion of pronotum; propodeal spiracle located on lateral portion of propodeum anterior to posterolateral margin. Maximum width of procoxa larger than width of meso-metapleuron. In profile anterior margin of petiolar node convex and posterior margin more or less straight. Constriction between abdominal segments III and IV absent.</p><fig id="F29" position="float" orientation="portrait"><label>Figure 29.</label><caption><p>
          <italic><tp:taxon-name><tp:taxon-name-part taxon-name-part-type="genus">Camponotus</tp:taxon-name-part> <tp:taxon-name-part taxon-name-part-type="species">robustus</tp:taxon-name-part></tp:taxon-name></italic> minor worker <ext-link xmlns:xlink="http://www.w3.org/1999/xlink" ext-link-type="uri" xlink:href="http://data.antweb.org/specimen/CASENT0066723" xlink:type="simple">CASENT0066723</ext-link>. <bold>A</bold> lateral view <bold>B</bold> head in full-face view <bold>C</bold> dorsal view.</p></caption><graphic xmlns:xlink="http://www.w3.org/1999/xlink" xlink:href="zookeys-572-081-g029.jpg" position="float" orientation="portrait" xlink:type="simple" id="oo_81671.jpg"/></fig><p>Dorsum of head, mesosoma, and gaster finely and densely reticulate rugose. Lateral portion of head finely and densely reticulate punctate. Mandible imbricate superimposed with punctures. Whitish yellow erect hairs numerous on head, mesosoma, and gaster. Petiole with erect hairs from lateral margins to posterodorsal angle. Pubescence abundant. Head, mesosoma, antennal scape, and distal portion of flagellum, femur, tibia, and basitarsus black; trochanter and metatarsi as well as basal portion of flagellum brown.</p><p>
              <bold>Major worker.</bold> With characteristics of minor worker, except: head broader than long (<abbrev xmlns:xlink="http://www.w3.org/1999/xlink" xlink:title="Maximum head capsule width" xlink:type="simple">CWb</abbrev>/<abbrev xmlns:xlink="http://www.w3.org/1999/xlink" xlink:title="Maximum cephalic length" xlink:type="simple">CL</abbrev>: 0.98–1.02); sides slightly convex and strongly converging towards base of mandibles. Eyes located more anteriorly, their posterior level on posterior third of head (<abbrev xmlns:xlink="http://www.w3.org/1999/xlink" xlink:title="Postocular distance" xlink:type="simple">PoOc</abbrev>/<abbrev xmlns:xlink="http://www.w3.org/1999/xlink" xlink:title="Maximum cephalic length" xlink:type="simple">CL</abbrev>: 0.26–0.3). Antennal scape barely extending beyond posterior cephalic margin. Anteromedian portion of pronotum without margination. Lateral portion of head smooth and shining with scattered small punctures from which short hairs arise. Mandible with longitudinal striation near apical margin apart from fine imbrication and piligerous punctures.</p></tp:treatment-sec><tp:treatment-sec sec-type="Distribution and biology"><title>Distribution and biology.</title><p>
              <italic><tp:taxon-name><tp:taxon-name-part taxon-name-part-type="genus">Camponotus</tp:taxon-name-part> <tp:taxon-name-part taxon-name-part-type="species">robustus</tp:taxon-name-part></tp:taxon-name></italic> occurs in the rainforests of eastern Madagascar, from Binara in the north to Ivohibe Forest in the south (Fig. <xref ref-type="fig" rid="F35">44</xref>). The species is both terrestrial and arboreal. Its workers forage individually on the forest floor, on lower vegetation, and in the canopy and nest in rotten logs, rotting tree stumps, or in dead branches above the ground.</p></tp:treatment-sec><tp:treatment-sec sec-type="Discussion"><title>Discussion.</title><p>
              <italic><tp:taxon-name><tp:taxon-name-part taxon-name-part-type="genus">Camponotus</tp:taxon-name-part> <tp:taxon-name-part taxon-name-part-type="species">robustus</tp:taxon-name-part></tp:taxon-name></italic> is similar to <italic><tp:taxon-name><tp:taxon-name-part taxon-name-part-type="genus">Camponotus</tp:taxon-name-part> <tp:taxon-name-part taxon-name-part-type="species">ethicus</tp:taxon-name-part></tp:taxon-name></italic>, but the latter has no erect hairs on the dorsum of the mesosoma and has a propodeal dorsum lower than the promesonotum. The remainder of the <italic><tp:taxon-name><tp:taxon-name-part taxon-name-part-type="species">edmondi</tp:taxon-name-part></tp:taxon-name></italic> group can be distinguished from this species by their smaller size and yellow to brown legs.</p><p>Species delimitation of <italic><tp:taxon-name><tp:taxon-name-part taxon-name-part-type="genus">Camponotus</tp:taxon-name-part> <tp:taxon-name-part taxon-name-part-type="species">robustus</tp:taxon-name-part></tp:taxon-name></italic> based on traditional qualitative taxonomy is congruent with the grouping generated by the morphometric dendrogram and the species was classified correctly at 100% by the confirmatory <abbrev xmlns:xlink="http://www.w3.org/1999/xlink" xlink:title="linear discriminant analysis" xlink:type="simple">LDA</abbrev>.</p></tp:treatment-sec><tp:treatment-sec><!--Section generated to contain objects referenced in tp:taxon-treatment.--><fig id="F7" position="float" orientation="portrait"><label>Figure 7.</label><caption><p>Lateral view of mesosoma. <bold>A</bold> <italic><tp:taxon-name><tp:taxon-name-part taxon-name-part-type="genus">Camponotus</tp:taxon-name-part> <tp:taxon-name-part taxon-name-part-type="species">ethicus</tp:taxon-name-part></tp:taxon-name></italic> (<ext-link xmlns:xlink="http://www.w3.org/1999/xlink" ext-link-type="uri" xlink:href="http://data.antweb.org/specimen/CASENT0409949" xlink:type="simple">CASENT0409949</ext-link>) <bold>B</bold> <italic><tp:taxon-name><tp:taxon-name-part taxon-name-part-type="genus">Camponotus</tp:taxon-name-part> <tp:taxon-name-part taxon-name-part-type="species">robustus</tp:taxon-name-part></tp:taxon-name></italic> (<ext-link xmlns:xlink="http://www.w3.org/1999/xlink" ext-link-type="uri" xlink:href="http://data.antweb.org/specimen/CASENT0066723" xlink:type="simple">CASENT0066723</ext-link>).</p></caption><graphic xmlns:xlink="http://www.w3.org/1999/xlink" xlink:href="zookeys-572-081-g007.jpg" position="float" orientation="portrait" xlink:type="simple" id="oo_81649.jpg"/></fig><fig id="F35" position="float" orientation="portrait"><label>Figures 40–45.</label><caption><p>Distribution maps of the <italic><tp:taxon-name><tp:taxon-name-part taxon-name-part-type="genus">Camponotus</tp:taxon-name-part> <tp:taxon-name-part taxon-name-part-type="species">edmondi</tp:taxon-name-part></tp:taxon-name></italic> species group in the Malagasy region.</p></caption><graphic xmlns:xlink="http://www.w3.org/1999/xlink" xlink:href="zookeys-572-081-g035.jpg" position="float" orientation="portrait" xlink:type="simple" id="oo_81677.jpg"/></fig></tp:treatment-sec><ref-list><ref id="B18"><mixed-citation xmlns:xlink="http://www.w3.org/1999/xlink" xlink:type="simple">
          <person-group><name name-style="western"><surname>Forel</surname><given-names>A</given-names></name></person-group> (<year>1912</year>) <article-title>Formicides Neotropiques. Part 6. 5me sous-famille <tp:taxon-name><tp:taxon-name-part taxon-name-part-type="subfamily">Camponotinae</tp:taxon-name-part></tp:taxon-name> Forel.</article-title> <source>Memoires de la Société Entomologique de Belgique</source> <volume>20</volume>: <fpage>59</fpage>–<lpage>92</lpage>. doi: <ext-link xlink:type="simple" ext-link-type="doi" xlink:href="10.5281/ZENODO.14169">10.5281/ZENODO.14169</ext-link></mixed-citation></ref><ref id="B19"><mixed-citation xmlns:xlink="http://www.w3.org/1999/xlink" xlink:type="simple">
          <person-group><name name-style="western"><surname>Forel</surname><given-names>A</given-names></name></person-group> (<year>1914</year>) <article-title>Le genre <italic><tp:taxon-name><tp:taxon-name-part taxon-name-part-type="genus">Camponotus</tp:taxon-name-part></tp:taxon-name></italic> Mayr et les genres voisins.</article-title> <source>Revue Suisse de Zoologie</source> <volume>22</volume>: <fpage>257</fpage>–<lpage>276</lpage>. doi: <ext-link xlink:type="simple" ext-link-type="doi" xlink:href="10.5962/bhl.part.36672">10.5962/bhl.part.36672</ext-link></mixed-citation></ref><ref id="B12"><mixed-citation xmlns:xlink="http://www.w3.org/1999/xlink" xlink:type="simple">
          <person-group><name name-style="western"><surname>Emery</surname><given-names>C</given-names></name></person-group> (<year>1920</year>) <article-title>Le genre <italic><tp:taxon-name><tp:taxon-name-part taxon-name-part-type="genus">Camponotus</tp:taxon-name-part></tp:taxon-name></italic> Mayr. Nouvel essai de sa subdivision en sous-genres.</article-title> <source>Revue de Zoologie Africaine</source> <volume>8</volume>: <fpage>229</fpage>–<lpage>260</lpage>. doi: <ext-link xlink:type="simple" ext-link-type="doi" xlink:href="10.5962/bhl.part.22398">10.5962/bhl.part.22398</ext-link></mixed-citation></ref><ref id="B32"><mixed-citation xmlns:xlink="http://www.w3.org/1999/xlink" xlink:type="simple">
          <person-group><name name-style="western"><surname>Wheeler</surname><given-names>WM</given-names></name></person-group> (<year>1922</year>) <article-title>Ants of the American Museum Congo expedition. A contribution to the myrmecology of Africa. IX. A synonymic list of the ants of the Malagasy region.</article-title> <source>Bulletin of the American Museum of Natural History</source> <volume>45</volume>: <fpage>1005</fpage>–<lpage>1055</lpage>.</mixed-citation></ref><ref id="B28"><mixed-citation xmlns:xlink="http://www.w3.org/1999/xlink" xlink:type="simple">
          <person-group><name name-style="western"><surname>Santschi</surname><given-names>F</given-names></name></person-group> (<year>1921</year>) <article-title>Retouches aux sous-genres de <italic><tp:taxon-name><tp:taxon-name-part taxon-name-part-type="genus">Camponotus</tp:taxon-name-part></tp:taxon-name></italic>.</article-title> <source>Annales de la Société Entomologique de Belgique</source> <volume>61</volume>: <fpage>310</fpage>–<lpage>312</lpage>.</mixed-citation></ref><ref id="B13"><mixed-citation xmlns:xlink="http://www.w3.org/1999/xlink" xlink:type="simple">
          <person-group><name name-style="western"><surname>Emery</surname><given-names>C</given-names></name></person-group> (<year>1925</year>) <article-title><tp:taxon-name><tp:taxon-name-part taxon-name-part-type="order">Hymenoptera</tp:taxon-name-part></tp:taxon-name>, Family <tp:taxon-name><tp:taxon-name-part taxon-name-part-type="family">Formicidae</tp:taxon-name-part></tp:taxon-name>, subfamily <tp:taxon-name><tp:taxon-name-part taxon-name-part-type="subfamily">Formicinae</tp:taxon-name-part></tp:taxon-name>.</article-title> <source>Genera Insectorum</source> <volume>183</volume>: <fpage>1</fpage>–<lpage>302</lpage>.</mixed-citation></ref><ref id="B5"><mixed-citation xmlns:xlink="http://www.w3.org/1999/xlink" xlink:type="simple">
          <person-group><name name-style="western"><surname>Bolton</surname><given-names>B</given-names></name></person-group> (<year>1995</year>) <source>A new general catalogue of the ants of the world.</source> <publisher-name>Harvard University Press</publisher-name>, <publisher-loc>Cambridge, Massachusetts</publisher-loc>, <size units="page">512 pp</size>.</mixed-citation></ref></ref-list></tp:taxon-treatment>
