# Supplementary material for: Revision of the Malagasy Camponotus edmondi species group (Hymenoptera, Formicidae, Formicinae): integrating qualitative morphology and multivariate morphometric analysis
Source: Zookeys. 2016 Mar 15;(572):81–154. doi: 10.3897/zookeys.572.7177 (PMC4843987; doi:10.3897/zookeys.572.7177)
Supplement: XML Treatment for Camponotus tafo [file zookeys.572.7177-treatment12.xml]

<!DOCTYPE tp:taxon-treatment
  PUBLIC "-//TaxonX//DTD Taxonomic Treatment Publishing DTD v0 20100105//EN" "tax-treatment-NSO.dtd">
<tp:taxon-treatment xmlns:tp="http://www.plazi.org/taxpub"><tp:treatment-meta><kwd-group><label>Taxon classification</label><kwd><named-content content-type="kingdom">Animalia</named-content></kwd><kwd><named-content content-type="order">Hymenoptera</named-content></kwd><kwd><named-content content-type="family">Formicidae</named-content></kwd></kwd-group><mixed-citation publication-type="journal"><person-group><name><surname>Rakotonirina</surname><given-names>Jean Claude</given-names></name><name><surname>Csősz</surname><given-names>Sándor</given-names></name><name><surname>Fisher</surname><given-names>Brian L.</given-names></name></person-group><article-title>Revision of the Malagasy <italic><tp:taxon-name><tp:taxon-name-part taxon-name-part-type="genus">Camponotus</tp:taxon-name-part> <tp:taxon-name-part taxon-name-part-type="species">edmondi</tp:taxon-name-part></tp:taxon-name></italic> species group (<tp:taxon-name><tp:taxon-name-part taxon-name-part-type="order">Hymenoptera</tp:taxon-name-part></tp:taxon-name>, <tp:taxon-name><tp:taxon-name-part taxon-name-part-type="family">Formicidae</tp:taxon-name-part></tp:taxon-name>, <tp:taxon-name><tp:taxon-name-part taxon-name-part-type="subfamily">Formicinae</tp:taxon-name-part></tp:taxon-name>): integrating qualitative morphology and multivariate morphometric analysis</article-title><source>Zookeys</source><day>15</day><month>3</month><year>2016</year><volume>2016</volume><issue>572</issue><fpage>81</fpage><lpage>154</lpage><pub-id pub-id-type="doi">10.3897/zookeys.572.7177</pub-id></mixed-citation></tp:treatment-meta><tp:nomenclature><tp:taxon-name>
              <tp:taxon-name-part taxon-name-part-type="genus">Camponotus</tp:taxon-name-part>
              <tp:taxon-name-part taxon-name-part-type="species">tafo</tp:taxon-name-part>
              <object-id xmlns:xlink="http://www.w3.org/1999/xlink" content-type="zoobank" xlink:type="simple">http://zoobank.org/9236C3BC-645D-44C1-BD20-5A416996BD84</object-id>
            </tp:taxon-name><tp:taxon-authority>Rakotonirina, Csősz &amp; Fisher</tp:taxon-authority><tp:taxon-status xmlns:xlink="http://www.w3.org/1999/xlink" xlink:type="simple">sp. n.</tp:taxon-status><xref ref-type="fig" rid="F10">Figures 10D</xref><xref ref-type="fig" rid="F13">, 13A</xref><xref ref-type="fig" rid="F16">, 16B</xref><xref ref-type="fig" rid="F30">, 30</xref><xref ref-type="fig" rid="F35">, 45</xref><!--PageBreak--></tp:nomenclature><tp:treatment-sec sec-type="Holotype worker"><title>Holotype worker.</title><p>Madagascar, Toamasina Parc National de Masoala, 39.4 km 150° SSE Maroantsetra, <named-content xmlns:xlink="http://www.w3.org/1999/xlink" content-type="dwc:verbatimCoordinates" xlink:type="simple">–15.71, 49.97</named-content>, 200 m, rainforest, canopy moss and leaf litter, 28 Nov-3 Dec 2001 (B.L. Fisher, H.J. Ratsirarson) collection code BLF04700 specimen code <ext-link xmlns:xlink="http://www.w3.org/1999/xlink" ext-link-type="uri" xlink:href="http://data.antweb.org/specimen/CASENT0763608" xlink:type="simple">CASENT0763608</ext-link> (<abbrev xmlns:xlink="http://www.w3.org/1999/xlink" content-type="institution" xlink:title="California Academy of Sciences, San Francisco, CA, USA" xlink:type="simple">CASC</abbrev>).</p><!--PageBreak--></tp:treatment-sec><tp:treatment-sec sec-type="Paratypes"><title>Paratypes.</title><p>4 workers same data as holotype but with specimen codes: <ext-link xmlns:xlink="http://www.w3.org/1999/xlink" ext-link-type="uri" xlink:href="http://data.antweb.org/specimen/CASENT0418183" xlink:type="simple">CASENT0418183</ext-link>, <ext-link xmlns:xlink="http://www.w3.org/1999/xlink" ext-link-type="uri" xlink:href="http://data.antweb.org/specimen/CASENT0418184" xlink:type="simple">CASENT0418184</ext-link>, <ext-link xmlns:xlink="http://www.w3.org/1999/xlink" ext-link-type="uri" xlink:href="http://data.antweb.org/specimen/CASENT0746968" xlink:type="simple">CASENT0746968</ext-link>, <ext-link xmlns:xlink="http://www.w3.org/1999/xlink" ext-link-type="uri" xlink:href="http://data.antweb.org/specimen/CASENT0746969" xlink:type="simple">CASENT0746969</ext-link> (BMNH, <named-content xmlns:xlink="http://www.w3.org/1999/xlink" content-type="dwc:institutional_code" xlink:type="simple">MHNG</named-content>, <abbrev xmlns:xlink="http://www.w3.org/1999/xlink" content-type="institution" xlink:title="California Academy of Sciences, San Francisco, CA, USA" xlink:type="simple">CASC</abbrev>).</p></tp:treatment-sec><tp:treatment-sec sec-type="material"><title>Additional material examined.</title><p>
              <bold>MADAGASCAR</bold>: Province <bold>Toamasina</bold>: Ankerana Forest, <named-content xmlns:xlink="http://www.w3.org/1999/xlink" content-type="dwc:verbatimCoordinates" xlink:type="simple">–18.40829, 48.82107</named-content>, 750 m, rainforest, (B.L. Fisher et al.) (<abbrev xmlns:xlink="http://www.w3.org/1999/xlink" content-type="institution" xlink:title="California Academy of Sciences, San Francisco, CA, USA" xlink:type="simple">CASC</abbrev>); Parc National Masoala, 39.4 km 150° SSE Maroantsetra, <named-content xmlns:xlink="http://www.w3.org/1999/xlink" content-type="dwc:verbatimCoordinates" xlink:type="simple">–15.71, 49.97</named-content>, 200 m, rainforest, (B.L. Fisher, H.J. Ratsirarson) (<abbrev xmlns:xlink="http://www.w3.org/1999/xlink" content-type="institution" xlink:title="California Academy of Sciences, San Francisco, CA, USA" xlink:type="simple">CASC</abbrev>).</p></tp:treatment-sec><tp:treatment-sec sec-type="Diagnosis"><title>Diagnosis.</title><p>In profile, anterior and posterior margins of petiolar node convex; in profile, propodeal dorsum and declivitous surface separated by blunt angle; in dorsal view, mesonotum less than twice as broad as long; mesopleuron with propodeal sur<!--PageBreak-->face together distinctly wider than lateral portion of pronotum; in profile, propodeal dorsum roughly as long as declivitous margin; dorsum of head and mesosoma densely and finely reticulate punctate; erect hairs lacking on dorsum of pronotum; distance between meso-metapleural suture and dorsolateral margin of propodeum largest near the junction of dorsolateral carina to declivitous surface; in dorsal view, lateral margins of mesonotum convex and strongly converging posteriorly; width of propodeum at metanotal groove greater than half the maximum width of mesonotum; in full-face view, anteromedian margin of clypeus triangular.</p></tp:treatment-sec><tp:treatment-sec sec-type="Description"><title>Description.</title><p>
              <bold>Minor worker</bold> (Figs <xref ref-type="fig" rid="F10">10D</xref>, <xref ref-type="fig" rid="F13">13A</xref>, <xref ref-type="fig" rid="F16">16B</xref>, <xref ref-type="fig" rid="F30">30</xref>). In full-face view head about as long as wide (<abbrev xmlns:xlink="http://www.w3.org/1999/xlink" xlink:title="Maximum head capsule width" xlink:type="simple">CWb</abbrev>/<abbrev xmlns:xlink="http://www.w3.org/1999/xlink" xlink:title="Maximum cephalic length" xlink:type="simple">CL</abbrev>: 0.91–0.97), lateral margins roughly straight and slightly converging anteriorly; posterior margin broadly convex. Eyes located on posterior fifth portion of head (<abbrev xmlns:xlink="http://www.w3.org/1999/xlink" xlink:title="Postocular distance" xlink:type="simple">PoOc</abbrev>/<abbrev xmlns:xlink="http://www.w3.org/1999/xlink" xlink:title="Maximum cephalic length" xlink:type="simple">CL</abbrev>: 0.19–0.22). Anteromedian margin of clypeus triangular; posterior margin weakly notched medially. Mandible triangular, apical margin armed with six teeth reducing in size towards basal angle of mandible. Antennal scape long, roughly the apical half of its length surpassing posterior cephalic margin. Pronotum flat dorsally, anterodorsal margin projecting anteriorly into narrow ridge; dorsum and sides of promesonotum separated by margination. In dorsal view, mesonotum less than twice as broad as long, posterodorsal corner rounded. In lateral view, propodeum not strongly compressed anteroposteriorly; propodeal dorsum strongly sloping posteriorly; junction to declivity marked by blunt angle; in dorsal view, mesonotum longitudinally narrow, less than twice as broad as long; width of meso-metapleuron and side of propodeum together distinctly much greater than width of side of pronotum; dorsolateral portion of propodeum bluntly marginate; propodeal spiracle located on declivitous surface. Maximum width of coxa of foreleg larger than width of meso-metapleuron. In profile, anterior face of petiolar node convex, posterior face sloping posteriorly and then descending vertically to posteroventral angle. Constriction between abdominal segments III and IV absent.</p><fig id="F30" position="float" orientation="portrait"><label>Figure 30.</label><caption><p>
          <italic><tp:taxon-name><tp:taxon-name-part taxon-name-part-type="genus">Camponotus</tp:taxon-name-part> <tp:taxon-name-part taxon-name-part-type="species">tafo</tp:taxon-name-part></tp:taxon-name></italic> minor worker <ext-link xmlns:xlink="http://www.w3.org/1999/xlink" ext-link-type="uri" xlink:href="http://data.antweb.org/specimen/CASENT0763608" xlink:type="simple">CASENT0763608</ext-link>. <bold>A</bold> lateral view <bold>B</bold> head in full-face view <bold>C</bold> dorsal view.</p></caption><graphic xmlns:xlink="http://www.w3.org/1999/xlink" xlink:href="zookeys-572-081-g030.jpg" position="float" orientation="portrait" xlink:type="simple" id="oo_81672.jpg"/></fig><p>Dorsum of head and mesosoma finely and densely reticulate punctate. Imbricate sculpture on gastral tergites. Mandible finely and densely reticulate superimposed with scattered large punctures. Pronotum without whitish hairs; few pairs present on head dorsum from clypeus, and edge of frontal lobe to posterior portion of head; one pair on mesonotum; several pairs scattered on propodeal dorsum; petiolar node with whitish hairs arranged near lateral and dorsal borders of posterior face; scattered and much shorter erect hairs organized transversely on anterior and posterior portions of each gastral tergite; pubescence reduced. Body color black; antenna brown basally and dark brown apically; femur and tibia dark brown, trochanter and tarsi light brown.</p><p>
              <bold>Major worker.</bold> Unknown.</p></tp:treatment-sec><tp:treatment-sec sec-type="Distribution and biology"><title>Distribution and biology.</title><p>This species is known from the rainforest of Ankerana and the PN Masoala (Fig. <xref ref-type="fig" rid="F35">45</xref>). In Masoala, individual workers have been collected only from the moss and leaf litter of the canopy while at Ankerana one worker was collected from a Malaise trap, suggesting a preference for canopy microhabitat.</p></tp:treatment-sec><tp:treatment-sec sec-type="Discussion"><title>Discussion.</title><p>
              <italic><tp:taxon-name><tp:taxon-name-part taxon-name-part-type="genus">Camponotus</tp:taxon-name-part> <tp:taxon-name-part taxon-name-part-type="species">tafo</tp:taxon-name-part></tp:taxon-name></italic> is very similar to <italic><tp:taxon-name><tp:taxon-name-part taxon-name-part-type="genus">Camponotus</tp:taxon-name-part> <tp:taxon-name-part taxon-name-part-type="species">edmondi</tp:taxon-name-part></tp:taxon-name></italic>, but the latter is characterized by a mesonotum with lateral margins that are roughly straight and gradually <!--PageBreak-->converge posteriorly in dorsal view. In <italic><tp:taxon-name><tp:taxon-name-part taxon-name-part-type="genus">Camponotus</tp:taxon-name-part> <tp:taxon-name-part taxon-name-part-type="species">edmondi</tp:taxon-name-part></tp:taxon-name></italic>, the width of the propodeum at the metanotal groove is less than half the maximum width of the mesonotum; with head in full-face view, anteromedian margin of clypeus is truncate.</p><p>From the <abbrev xmlns:xlink="http://www.w3.org/1999/xlink" xlink:title="Nest-centroid clustering" xlink:type="simple">NC-clustering</abbrev> dendrogram, <italic><tp:taxon-name><tp:taxon-name-part taxon-name-part-type="genus">Camponotus</tp:taxon-name-part> <tp:taxon-name-part taxon-name-part-type="species">tafo</tp:taxon-name-part></tp:taxon-name></italic> includes one sample of <italic><tp:taxon-name><tp:taxon-name-part taxon-name-part-type="genus">Camponotus</tp:taxon-name-part> <tp:taxon-name-part taxon-name-part-type="species">varatra</tp:taxon-name-part></tp:taxon-name></italic> and <italic><tp:taxon-name><tp:taxon-name-part taxon-name-part-type="genus">Camponotus</tp:taxon-name-part> <tp:taxon-name-part taxon-name-part-type="species">zavo</tp:taxon-name-part></tp:taxon-name></italic>, indicating that they are morphologically similar species. However, the confirmatory <abbrev xmlns:xlink="http://www.w3.org/1999/xlink" xlink:title="linear discriminant analysis" xlink:type="simple">LDA</abbrev> successfully classified <italic><tp:taxon-name><tp:taxon-name-part taxon-name-part-type="genus">Camponotus</tp:taxon-name-part> <tp:taxon-name-part taxon-name-part-type="species">tafo</tp:taxon-name-part></tp:taxon-name></italic> at 100%, with no additional samples from other species included. According to the qualitative morphology method, <italic><tp:taxon-name><tp:taxon-name-part taxon-name-part-type="genus">Camponotus</tp:taxon-name-part> <tp:taxon-name-part taxon-name-part-type="species">varatra</tp:taxon-name-part></tp:taxon-name></italic> and <italic><tp:taxon-name><tp:taxon-name-part taxon-name-part-type="genus">Camponotus</tp:taxon-name-part> <tp:taxon-name-part taxon-name-part-type="species">zavo</tp:taxon-name-part></tp:taxon-name></italic> can be separated from <italic><tp:taxon-name><tp:taxon-name-part taxon-name-part-type="genus">Camponotus</tp:taxon-name-part> <tp:taxon-name-part taxon-name-part-type="species">tafo</tp:taxon-name-part></tp:taxon-name></italic> by their sculpture and nesting sites. In the two former species, the dorsum of the head and mesosoma is smooth and shining or imbricate. Their colony nests are built in dead twigs or branches slightly above the forest floor but never in the canopy. Thus, the separation of <italic><tp:taxon-name><tp:taxon-name-part taxon-name-part-type="genus">Camponotus</tp:taxon-name-part> <tp:taxon-name-part taxon-name-part-type="species">tafo</tp:taxon-name-part></tp:taxon-name></italic> from both species is sustained.</p></tp:treatment-sec><tp:treatment-sec><!--Section generated to contain objects referenced in tp:taxon-treatment.--><fig id="F10" position="float" orientation="portrait"><label>Figure 10.</label><caption><p>Mesosoma in lateral and dorsal views. <bold>A</bold> <italic><tp:taxon-name><tp:taxon-name-part taxon-name-part-type="genus">Camponotus</tp:taxon-name-part> <tp:taxon-name-part taxon-name-part-type="species">echinoploides</tp:taxon-name-part></tp:taxon-name></italic> (<ext-link xmlns:xlink="http://www.w3.org/1999/xlink" ext-link-type="uri" xlink:href="http://data.antweb.org/specimen/CASENT0409171" xlink:type="simple">CASENT0409171</ext-link>) and <bold>B</bold> <italic><tp:taxon-name><tp:taxon-name-part taxon-name-part-type="genus">Camponotus</tp:taxon-name-part> <tp:taxon-name-part taxon-name-part-type="species">galoko</tp:taxon-name-part></tp:taxon-name></italic> (<ext-link xmlns:xlink="http://www.w3.org/1999/xlink" ext-link-type="uri" xlink:href="http://data.antweb.org/specimen/CASENT0178918" xlink:type="simple">CASENT0178918</ext-link>) <bold>C</bold> <italic><tp:taxon-name><tp:taxon-name-part taxon-name-part-type="genus">Camponotus</tp:taxon-name-part> <tp:taxon-name-part taxon-name-part-type="species">zavo</tp:taxon-name-part></tp:taxon-name></italic> (<ext-link xmlns:xlink="http://www.w3.org/1999/xlink" ext-link-type="uri" xlink:href="http://data.antweb.org/specimen/CASENT0060041" xlink:type="simple">CASENT0060041</ext-link>) and <bold>D</bold> <italic><tp:taxon-name><tp:taxon-name-part taxon-name-part-type="genus">Camponotus</tp:taxon-name-part> <tp:taxon-name-part taxon-name-part-type="species">tafo</tp:taxon-name-part></tp:taxon-name></italic> (<ext-link xmlns:xlink="http://www.w3.org/1999/xlink" ext-link-type="uri" xlink:href="http://data.antweb.org/specimen/CASENT0763608" xlink:type="simple">CASENT0763608</ext-link>).</p></caption><graphic xmlns:xlink="http://www.w3.org/1999/xlink" xlink:href="zookeys-572-081-g010.jpg" position="float" orientation="portrait" xlink:type="simple" id="oo_81652.jpg"/></fig><fig id="F13" position="float" orientation="portrait"><label>Figure 13.</label><caption><p>Head and mesosoma in dorsal view. <bold>A</bold> <italic><tp:taxon-name><tp:taxon-name-part taxon-name-part-type="genus">Camponotus</tp:taxon-name-part> <tp:taxon-name-part taxon-name-part-type="species">tafo</tp:taxon-name-part></tp:taxon-name></italic> (<ext-link xmlns:xlink="http://www.w3.org/1999/xlink" ext-link-type="uri" xlink:href="http://data.antweb.org/specimen/CASENT0763608" xlink:type="simple">CASENT0763608</ext-link>) <bold>B</bold> <italic><tp:taxon-name><tp:taxon-name-part taxon-name-part-type="genus">Camponotus</tp:taxon-name-part> <tp:taxon-name-part taxon-name-part-type="species">zavo</tp:taxon-name-part></tp:taxon-name></italic> (<ext-link xmlns:xlink="http://www.w3.org/1999/xlink" ext-link-type="uri" xlink:href="http://data.antweb.org/specimen/CASENT0060041" xlink:type="simple">CASENT0060041</ext-link>).</p></caption><graphic xmlns:xlink="http://www.w3.org/1999/xlink" xlink:href="zookeys-572-081-g013.jpg" position="float" orientation="portrait" xlink:type="simple" id="oo_81655.jpg"/></fig><fig id="F16" position="float" orientation="portrait"><label>Figure 16.</label><caption><p>Mesosoma in dorsal view. <bold>A</bold> <italic><tp:taxon-name><tp:taxon-name-part taxon-name-part-type="genus">Camponotus</tp:taxon-name-part> <tp:taxon-name-part taxon-name-part-type="species">edmondi</tp:taxon-name-part></tp:taxon-name></italic> (<ext-link xmlns:xlink="http://www.w3.org/1999/xlink" ext-link-type="uri" xlink:href="http://data.antweb.org/specimen/CASENT0134980" xlink:type="simple">CASENT0134980</ext-link>) <bold>B</bold> <italic><tp:taxon-name><tp:taxon-name-part taxon-name-part-type="genus">Camponotus</tp:taxon-name-part> <tp:taxon-name-part taxon-name-part-type="species">tafo</tp:taxon-name-part></tp:taxon-name></italic> (<ext-link xmlns:xlink="http://www.w3.org/1999/xlink" ext-link-type="uri" xlink:href="http://data.antweb.org/specimen/CASENT0763608" xlink:type="simple">CASENT0763608</ext-link>).</p></caption><graphic xmlns:xlink="http://www.w3.org/1999/xlink" xlink:href="zookeys-572-081-g016.jpg" position="float" orientation="portrait" xlink:type="simple" id="oo_81658.jpg"/></fig><fig id="F35" position="float" orientation="portrait"><label>Figures 40–45.</label><caption><p>Distribution maps of the <italic><tp:taxon-name><tp:taxon-name-part taxon-name-part-type="genus">Camponotus</tp:taxon-name-part> <tp:taxon-name-part taxon-name-part-type="species">edmondi</tp:taxon-name-part></tp:taxon-name></italic> species group in the Malagasy region.</p></caption><graphic xmlns:xlink="http://www.w3.org/1999/xlink" xlink:href="zookeys-572-081-g035.jpg" position="float" orientation="portrait" xlink:type="simple" id="oo_81677.jpg"/></fig></tp:treatment-sec></tp:taxon-treatment>
