# Supplementary material for: Revision of the Malagasy Camponotus edmondi species group (Hymenoptera, Formicidae, Formicinae): integrating qualitative morphology and multivariate morphometric analysis
Source: Zookeys. 2016 Mar 15;(572):81–154. doi: 10.3897/zookeys.572.7177 (PMC4843987; doi:10.3897/zookeys.572.7177)
Supplement: XML Treatment for Camponotus tratra [file zookeys.572.7177-treatment13.xml]

<!DOCTYPE tp:taxon-treatment
  PUBLIC "-//TaxonX//DTD Taxonomic Treatment Publishing DTD v0 20100105//EN" "tax-treatment-NSO.dtd">
<tp:taxon-treatment xmlns:tp="http://www.plazi.org/taxpub"><tp:treatment-meta><kwd-group><label>Taxon classification</label><kwd><named-content content-type="kingdom">Animalia</named-content></kwd><kwd><named-content content-type="order">Hymenoptera</named-content></kwd><kwd><named-content content-type="family">Formicidae</named-content></kwd></kwd-group><mixed-citation publication-type="journal"><person-group><name><surname>Rakotonirina</surname><given-names>Jean Claude</given-names></name><name><surname>Csősz</surname><given-names>Sándor</given-names></name><name><surname>Fisher</surname><given-names>Brian L.</given-names></name></person-group><article-title>Revision of the Malagasy <italic><tp:taxon-name><tp:taxon-name-part taxon-name-part-type="genus">Camponotus</tp:taxon-name-part> <tp:taxon-name-part taxon-name-part-type="species">edmondi</tp:taxon-name-part></tp:taxon-name></italic> species group (<tp:taxon-name><tp:taxon-name-part taxon-name-part-type="order">Hymenoptera</tp:taxon-name-part></tp:taxon-name>, <tp:taxon-name><tp:taxon-name-part taxon-name-part-type="family">Formicidae</tp:taxon-name-part></tp:taxon-name>, <tp:taxon-name><tp:taxon-name-part taxon-name-part-type="subfamily">Formicinae</tp:taxon-name-part></tp:taxon-name>): integrating qualitative morphology and multivariate morphometric analysis</article-title><source>Zookeys</source><day>15</day><month>3</month><year>2016</year><volume>2016</volume><issue>572</issue><fpage>81</fpage><lpage>154</lpage><pub-id pub-id-type="doi">10.3897/zookeys.572.7177</pub-id></mixed-citation></tp:treatment-meta><tp:nomenclature><tp:taxon-name>
              <tp:taxon-name-part taxon-name-part-type="genus">Camponotus</tp:taxon-name-part>
              <tp:taxon-name-part taxon-name-part-type="species">tratra</tp:taxon-name-part>
              <object-id xmlns:xlink="http://www.w3.org/1999/xlink" content-type="zoobank" xlink:type="simple">http://zoobank.org/DC902FCA-266A-42E6-9B57-DED5155930D8</object-id>
            </tp:taxon-name><tp:taxon-authority>Rakotonirina, Csősz &amp; Fisher</tp:taxon-authority><tp:taxon-status xmlns:xlink="http://www.w3.org/1999/xlink" xlink:type="simple">sp. n.</tp:taxon-status><xref ref-type="fig" rid="F17">Figures 17A</xref><xref ref-type="fig" rid="F17">, 17B</xref><xref ref-type="fig" rid="F31">, 31</xref><xref ref-type="fig" rid="F36">, 46</xref></tp:nomenclature><tp:treatment-sec sec-type="Holotype worker"><title>Holotype worker.</title><p>Madagascar, Province Toamasina, Parc National de Zahamena, Sahavorondrano River, <named-content xmlns:xlink="http://www.w3.org/1999/xlink" content-type="dwc:verbatimCoordinates" xlink:type="simple">–17.75257, 48.85725</named-content>, 765 m, rainforest, beating low vegetation, 23 Feb 2009 (B.L. Fisher et al.) collection code: BLF22401, specimen code: <ext-link xmlns:xlink="http://www.w3.org/1999/xlink" ext-link-type="uri" xlink:href="http://data.antweb.org/specimen/CASENT0153055" xlink:type="simple">CASENT0153055</ext-link> (<abbrev xmlns:xlink="http://www.w3.org/1999/xlink" content-type="institution" xlink:title="California Academy of Sciences, San Francisco, CA, USA" xlink:type="simple">CASC</abbrev>).</p></tp:treatment-sec><tp:treatment-sec sec-type="material"><title>Additional material examined.</title><p>
              <bold>MADAGASCAR</bold>: Province <bold>Antsiranana</bold>, Makirovana forest, <named-content xmlns:xlink="http://www.w3.org/1999/xlink" content-type="dwc:verbatimCoordinates" xlink:type="simple">–14.17066, 49.95409</named-content>, 225 m, rainforest, (B.L. Fisher et al.) (<abbrev xmlns:xlink="http://www.w3.org/1999/xlink" content-type="institution" xlink:title="California Academy of Sciences, San Francisco, CA, USA" xlink:type="simple">CASC</abbrev>); Parc National Montagne d’Ambre [1st campsite], <named-content xmlns:xlink="http://www.w3.org/1999/xlink" content-type="dwc:verbatimCoordinates" xlink:type="simple">–12.51444, 49.18139</named-content>, 960 m, rainforest, (R. Harin’Hala) (<abbrev xmlns:xlink="http://www.w3.org/1999/xlink" content-type="institution" xlink:title="California Academy of Sciences, San Francisco, CA, USA" xlink:type="simple">CASC</abbrev>); Réserve Spéciale Manongarivo, 10.8 km 229° SW Antanambao, <named-content xmlns:xlink="http://www.w3.org/1999/xlink" content-type="dwc:verbatimCoordinates" xlink:type="simple">–13.96167, 48.43333</named-content>, 400 m, rainforest, (B.L. Fisher) (<abbrev xmlns:xlink="http://www.w3.org/1999/xlink" content-type="institution" xlink:title="California Academy of Sciences, San Francisco, CA, USA" xlink:type="simple">CASC</abbrev>); Province <bold>Fianarantsoa</bold>: 1 km E of Isalo National Park Interpretive Center, <named-content xmlns:xlink="http://www.w3.org/1999/xlink" content-type="dwc:verbatimCoordinates" xlink:type="simple">–22.62667, 45.35817</named-content>, 885 m, dry wash (R. Harin’Hala) (<abbrev xmlns:xlink="http://www.w3.org/1999/xlink" content-type="institution" xlink:title="California Academy of Sciences, San Francisco, CA, USA" xlink:type="simple">CASC</abbrev>); stream area, 900 m E of Isalo National Park Interpretive Center, <named-content xmlns:xlink="http://www.w3.org/1999/xlink" content-type="dwc:verbatimCoordinates" xlink:type="simple">–22.62667, 45.35817</named-content>, 750 m, open area near stream, (R. Harin’Hala) (<abbrev xmlns:xlink="http://www.w3.org/1999/xlink" content-type="institution" xlink:title="California Academy of Sciences, San Francisco, CA, USA" xlink:type="simple">CASC</abbrev>); Province <bold>Toamasina</bold>: Parc National Zahamena, Sahavorondrano River, <named-content xmlns:xlink="http://www.w3.org/1999/xlink" content-type="dwc:verbatimCoordinates" xlink:type="simple">–17.75257, 48.85725</named-content>, 765 m, rainforest, (B.L. Fisher et al.) (<abbrev xmlns:xlink="http://www.w3.org/1999/xlink" content-type="institution" xlink:title="California Academy of Sciences, San Francisco, CA, USA" xlink:type="simple">CASC</abbrev>); Province <bold>Toliara</bold>: Parc National Andohahela, Col de Tanatana, 33.3 km NW Tolagnaro, <named-content xmlns:xlink="http://www.w3.org/1999/xlink" content-type="dwc:verbatimCoordinates" xlink:type="simple">–24.7585, 46.85367</named-content>, 275 m, rainforest, (B.L. Fisher et al.) (<abbrev xmlns:xlink="http://www.w3.org/1999/xlink" content-type="institution" xlink:title="California Academy of Sciences, San Francisco, CA, USA" xlink:type="simple">CASC</abbrev>).</p></tp:treatment-sec><tp:treatment-sec sec-type="Diagnosis"><title>Diagnosis.</title><p>In profile, anterior and posterior margins of petiolar node convex; in profile, propodeal dorsum and declivitous surface separated by blunt angle; in dorsal view, mesonotum less than twice as broad as long; mesopleuron with propodeal surface together distinctly wider than lateral portion of pronotum; in profile, propodeal dorsum roughly as long as declivitous margin; dorsum of head and mesosoma smooth and shiny or imbricate; in profile, mesonotal dorsum strongly sloping down to the level of propodeum, maximum length of mesonotum about as long as distance between metanotal groove and propodeal spiracle; in dorsal view, lateral margin of mesonotum not well defined and converging gradually towards metanotal groove.</p></tp:treatment-sec><tp:treatment-sec sec-type="Description"><title>Description.</title><p>
              <bold>Minor worker</bold> (Figs <xref ref-type="fig" rid="F17">17A</xref>, <xref ref-type="fig" rid="F17">17B</xref>, <xref ref-type="fig" rid="F31">31</xref>). In full-face view head roughly as long as broad (<abbrev xmlns:xlink="http://www.w3.org/1999/xlink" xlink:title="Maximum head capsule width" xlink:type="simple">CWb</abbrev>/<abbrev xmlns:xlink="http://www.w3.org/1999/xlink" xlink:title="Maximum cephalic length" xlink:type="simple">CL</abbrev>: 0.91–0.97), lateral borders more or less straight and weakly diverging posteriorly; posterior cephalic margin broadly convex. Level of posterior ocular margins located at less than posterior fifth portion of head (<abbrev xmlns:xlink="http://www.w3.org/1999/xlink" xlink:title="Postocular distance" xlink:type="simple">PoOc</abbrev>/<abbrev xmlns:xlink="http://www.w3.org/1999/xlink" xlink:title="Maximum cephalic length" xlink:type="simple">CL</abbrev>: 0.19–0.22). Anterior clypeal margin broadly convex. Mandible triangular, armed with six teeth. Antennal scape relatively long (<abbrev xmlns:xlink="http://www.w3.org/1999/xlink" xlink:title="Scape length" xlink:type="simple">SL</abbrev>/<abbrev xmlns:xlink="http://www.w3.org/1999/xlink" xlink:title="Cephalic size" xlink:type="simple">CS</abbrev>: 0.96–1.13), apical half almost surpassing posterior cephalic border. Pronotal dorsum flattened, anterodorsal angle projecting anteriorly narrow edge; dorsolateral portion without margination. In dorsal view, mesonotum less than twice as broad as long; lateral margin of mesonotum not well defined and converging gradually towards metanotal groove; in lateral view, mesonotal dorsum inclined posteriorly and lowering level of propodeum; length of mesonotum about <!--PageBreak-->as long as distance between metanotal groove and propodeal spiracle. In lateral view, dorsum of propodeum raised into a very short edge and then suddenly inclined posteriorly to join the declivitous surface. In lateral view, dorsolateral carina of propodeum weakly visible and roughly as long as declivitous margin; meso-metapleuron and lateral propodeal surface together distinctly broader than lateral portion of pronotum. Coxa of foreleg broad, maximum width greater than width of meso-metapleuron. In profile, anterior and posterior margins of petiolar node convex and rounding dorsal margin. Constriction between abdominal segments III and IV lacking.</p><fig id="F31" position="float" orientation="portrait"><label>Figure 31.</label><caption><p>
          <italic><tp:taxon-name><tp:taxon-name-part taxon-name-part-type="genus">Camponotus</tp:taxon-name-part> <tp:taxon-name-part taxon-name-part-type="species">tratra</tp:taxon-name-part></tp:taxon-name></italic> minor worker <ext-link xmlns:xlink="http://www.w3.org/1999/xlink" ext-link-type="uri" xlink:href="http://data.antweb.org/specimen/CASENT0153055" xlink:type="simple">CASENT0153055</ext-link>. <bold>A</bold> lateral view <bold>B</bold> head in full-face view <bold>C</bold> dorsal view.</p></caption><graphic xmlns:xlink="http://www.w3.org/1999/xlink" xlink:href="zookeys-572-081-g031.jpg" position="float" orientation="portrait" xlink:type="simple" id="oo_81673.jpg"/></fig><p>Dorsum of head, mesosoma, petiolar node, and gastral tergite smooth and shining, superimposed with fine and dense imbrication and small punctures from which erect hairs and pubescence arise. Mandible sparsely punctulate. Pronotal dorsum without erect hairs; mesonotum with one pair, and propodeum with two or more pairs; erect hair lacking just above propodeal spiracle. Posterior face of petiolar node near lateral margin and posterodorsal angle with a row of four erect hairs; slender erect hairs arranged transversely on dorsum of petiolar node, on anterior and posterior portions of each gastral tergite. Body color generally brown, with much darker head, mesonotum, propodeum, and petiolar node.</p><p>
              <bold>Major worker.</bold> With characteristics of minor worker except for the following features: larger head (<abbrev xmlns:xlink="http://www.w3.org/1999/xlink" xlink:title="Cephalic size" xlink:type="simple">CS</abbrev>: 1.58) with straight rear margin; level of posterior margin of eyes located at about posterior third of head (<abbrev xmlns:xlink="http://www.w3.org/1999/xlink" xlink:title="Postocular distance" xlink:type="simple">PoOc</abbrev>/<abbrev xmlns:xlink="http://www.w3.org/1999/xlink" xlink:title="Maximum cephalic length" xlink:type="simple">CL</abbrev>: 0.3); anterior clypeal margin transverse; antennal scape barely extending beyond posterior cephalic margin (<abbrev xmlns:xlink="http://www.w3.org/1999/xlink" xlink:title="Scape length" xlink:type="simple">SL</abbrev>/<abbrev xmlns:xlink="http://www.w3.org/1999/xlink" xlink:title="Cephalic size" xlink:type="simple">CS</abbrev>: 0.75); more robust mandible; two pairs or more of whitish erect hairs on dorsum of pronotum, mesonotum, and propodeum.</p></tp:treatment-sec><tp:treatment-sec sec-type="Distribution and biology"><title>Distribution and biology.</title><p>Known only from Madagascar, <italic><tp:taxon-name><tp:taxon-name-part taxon-name-part-type="genus">Camponotus</tp:taxon-name-part> <tp:taxon-name-part taxon-name-part-type="species">tratra</tp:taxon-name-part></tp:taxon-name></italic> has a sparse but wide distribution from Parc National Montgne d’Ambre in the north through Makirovana Forest in the northeast and Réserve Spéciale Manongarivo in the northwest, to Parc National Zahamena in the central east and Parc National Andohahela in the southeast (Fig. <xref ref-type="fig" rid="F36">46</xref>). Workers of this species have been sampled most often from low vegetation and rarely from leaf litter and one nest was found in dead branches above the ground.</p></tp:treatment-sec><tp:treatment-sec sec-type="Discussion"><title>Discussion.</title><p>
              <italic><tp:taxon-name><tp:taxon-name-part taxon-name-part-type="genus">Camponotus</tp:taxon-name-part> <tp:taxon-name-part taxon-name-part-type="species">tratra</tp:taxon-name-part></tp:taxon-name></italic> is very similar to <italic><tp:taxon-name><tp:taxon-name-part taxon-name-part-type="genus">Camponotus</tp:taxon-name-part> <tp:taxon-name-part taxon-name-part-type="species">zavo</tp:taxon-name-part></tp:taxon-name></italic> and <italic><tp:taxon-name><tp:taxon-name-part taxon-name-part-type="genus">Camponotus</tp:taxon-name-part> <tp:taxon-name-part taxon-name-part-type="species">varatra</tp:taxon-name-part></tp:taxon-name></italic>, but the latter two species have a mesonotal dorsum slightly inclined posteriorly whose length is distinctly shorter than the distance between the metanotal groove and the propodeal spiracle in profile. Also, in the two latter species the lateral margins of the mesonotum are well defined and convex in dorsal view, converging strongly towards the metanotal groove.</p><p>The <abbrev xmlns:xlink="http://www.w3.org/1999/xlink" xlink:title="Nest-centroid clustering" xlink:type="simple">NC-clustering</abbrev> method groups all samples of <italic><tp:taxon-name><tp:taxon-name-part taxon-name-part-type="genus">Camponotus</tp:taxon-name-part> <tp:taxon-name-part taxon-name-part-type="species">tratra</tp:taxon-name-part></tp:taxon-name></italic> together in the dendrogram with a classification success of 100%. However, one specimen of <italic><tp:taxon-name><tp:taxon-name-part taxon-name-part-type="genus">Camponotus</tp:taxon-name-part> <tp:taxon-name-part taxon-name-part-type="species">varatra</tp:taxon-name-part></tp:taxon-name></italic> was placed in the <italic><tp:taxon-name><tp:taxon-name-part taxon-name-part-type="genus">Camponotus</tp:taxon-name-part> <tp:taxon-name-part taxon-name-part-type="species">tratra</tp:taxon-name-part></tp:taxon-name></italic> cluster and was misclassified by confirmatory <abbrev xmlns:xlink="http://www.w3.org/1999/xlink" xlink:title="linear discriminant analysis" xlink:type="simple">LDA</abbrev> with a posterior probability of 0.74. This may be due to the fact that both species are very closely related and have some overlap in their morphometric and qualitative descriptions. However, as discussed above, these species can be distinguished based on few qualitative morphological traits, one of which was not captured by the multivariate morphometric analysis. In addition, biological data for <italic><tp:taxon-name><tp:taxon-name-part taxon-name-part-type="genus">Camponotus</tp:taxon-name-part> <tp:taxon-name-part taxon-name-part-type="species">tratra</tp:taxon-name-part></tp:taxon-name></italic> suggest that its nest <!--PageBreak-->sites are arboreal and could be located higher in the vegetation strata. By contrast, <italic><tp:taxon-name><tp:taxon-name-part taxon-name-part-type="genus">Camponotus</tp:taxon-name-part> <tp:taxon-name-part taxon-name-part-type="species">varatra</tp:taxon-name-part></tp:taxon-name></italic> prefers nesting in dead branches above the ground or in lower vegetation.</p></tp:treatment-sec><tp:treatment-sec><!--Section generated to contain objects referenced in tp:taxon-treatment.--><fig id="F17" position="float" orientation="portrait"><label>Figure 17.</label><caption><p>Mesosoma in profile and in dorsal view. <bold>A, B</bold> <italic><tp:taxon-name><tp:taxon-name-part taxon-name-part-type="genus">Camponotus</tp:taxon-name-part> <tp:taxon-name-part taxon-name-part-type="species">tratra</tp:taxon-name-part></tp:taxon-name></italic> (<ext-link xmlns:xlink="http://www.w3.org/1999/xlink" ext-link-type="uri" xlink:href="http://data.antweb.org/specimen/CASENT0763608" xlink:type="simple">CASENT0763608</ext-link>) <bold>C, D</bold> <italic><tp:taxon-name><tp:taxon-name-part taxon-name-part-type="genus">Camponotus</tp:taxon-name-part> <tp:taxon-name-part taxon-name-part-type="species">zavo</tp:taxon-name-part></tp:taxon-name></italic> (<ext-link xmlns:xlink="http://www.w3.org/1999/xlink" ext-link-type="uri" xlink:href="http://data.antweb.org/specimen/CASENT0060041" xlink:type="simple">CASENT0060041</ext-link>).</p></caption><graphic xmlns:xlink="http://www.w3.org/1999/xlink" xlink:href="zookeys-572-081-g017.jpg" position="float" orientation="portrait" xlink:type="simple" id="oo_81659.jpg"/></fig><fig id="F36" position="float" orientation="portrait"><label>Figures 46–48.</label><caption><p>Distribution maps of the <italic><tp:taxon-name><tp:taxon-name-part taxon-name-part-type="genus">Camponotus</tp:taxon-name-part> <tp:taxon-name-part taxon-name-part-type="species">edmondi</tp:taxon-name-part></tp:taxon-name></italic> species group in the Malagasy region.</p></caption><graphic xmlns:xlink="http://www.w3.org/1999/xlink" xlink:href="zookeys-572-081-g036.jpg" position="float" orientation="portrait" xlink:type="simple" id="oo_81678.jpg"/></fig></tp:treatment-sec></tp:taxon-treatment>
