# Supplementary material for: Revision of the Malagasy Camponotus edmondi species group (Hymenoptera, Formicidae, Formicinae): integrating qualitative morphology and multivariate morphometric analysis
Source: Zookeys. 2016 Mar 15;(572):81–154. doi: 10.3897/zookeys.572.7177 (PMC4843987; doi:10.3897/zookeys.572.7177)
Supplement: XML Treatment for Camponotus zavo [file zookeys.572.7177-treatment15.xml]

<!DOCTYPE tp:taxon-treatment
  PUBLIC "-//TaxonX//DTD Taxonomic Treatment Publishing DTD v0 20100105//EN" "tax-treatment-NSO.dtd">
<tp:taxon-treatment xmlns:tp="http://www.plazi.org/taxpub"><tp:treatment-meta><kwd-group><label>Taxon classification</label><kwd><named-content content-type="kingdom">Animalia</named-content></kwd><kwd><named-content content-type="order">Hymenoptera</named-content></kwd><kwd><named-content content-type="family">Formicidae</named-content></kwd></kwd-group><mixed-citation publication-type="journal"><person-group><name><surname>Rakotonirina</surname><given-names>Jean Claude</given-names></name><name><surname>Csősz</surname><given-names>Sándor</given-names></name><name><surname>Fisher</surname><given-names>Brian L.</given-names></name></person-group><article-title>Revision of the Malagasy <italic><tp:taxon-name><tp:taxon-name-part taxon-name-part-type="genus">Camponotus</tp:taxon-name-part> <tp:taxon-name-part taxon-name-part-type="species">edmondi</tp:taxon-name-part></tp:taxon-name></italic> species group (<tp:taxon-name><tp:taxon-name-part taxon-name-part-type="order">Hymenoptera</tp:taxon-name-part></tp:taxon-name>, <tp:taxon-name><tp:taxon-name-part taxon-name-part-type="family">Formicidae</tp:taxon-name-part></tp:taxon-name>, <tp:taxon-name><tp:taxon-name-part taxon-name-part-type="subfamily">Formicinae</tp:taxon-name-part></tp:taxon-name>): integrating qualitative morphology and multivariate morphometric analysis</article-title><source>Zookeys</source><day>15</day><month>3</month><year>2016</year><volume>2016</volume><issue>572</issue><fpage>81</fpage><lpage>154</lpage><pub-id pub-id-type="doi">10.3897/zookeys.572.7177</pub-id></mixed-citation></tp:treatment-meta><tp:nomenclature><tp:taxon-name>
              <tp:taxon-name-part taxon-name-part-type="genus">Camponotus</tp:taxon-name-part>
              <tp:taxon-name-part taxon-name-part-type="species">zavo</tp:taxon-name-part>
              <object-id xmlns:xlink="http://www.w3.org/1999/xlink" content-type="zoobank" xlink:type="simple">http://zoobank.org/9E5D4A34-7C31-427B-AE90-C5A19092CAB0</object-id>
            </tp:taxon-name><tp:taxon-authority>Rakotonirina, Csősz &amp; Fisher</tp:taxon-authority><tp:taxon-status xmlns:xlink="http://www.w3.org/1999/xlink" xlink:type="simple">sp. n.</tp:taxon-status><xref ref-type="fig" rid="F5">Figures 5B</xref><xref ref-type="fig" rid="F10">, 10C</xref><xref ref-type="fig" rid="F17">, 17C</xref><xref ref-type="fig" rid="F17">, 17D</xref><xref ref-type="fig" rid="F18">, 18A</xref><xref ref-type="fig" rid="F18">, 18B</xref><xref ref-type="fig" rid="F33">, 33</xref><xref ref-type="fig" rid="F36">, 48</xref></tp:nomenclature><tp:treatment-sec sec-type="Holotype worker"><title>Holotype worker.</title><p>Madagascar, Province Fianarantsoa, Forêt Classée Vatovavy, 7.6 km 122º Kianjavato, <named-content xmlns:xlink="http://www.w3.org/1999/xlink" content-type="dwc:verbatimCoordinates" xlink:type="simple">–21.4, 47.94</named-content>, 175 m, rainforest, on low vegetation, 6–8 Jun 2005 <!--PageBreak-->(B.L. Fisher et al.) collection code: BLF12401, specimen code: <ext-link xmlns:xlink="http://www.w3.org/1999/xlink" ext-link-type="uri" xlink:href="http://data.antweb.org/specimen/CASENT0060041" xlink:type="simple">CASENT0060041</ext-link> (<abbrev xmlns:xlink="http://www.w3.org/1999/xlink" content-type="institution" xlink:title="California Academy of Sciences, San Francisco, CA, USA" xlink:type="simple">CASC</abbrev>).</p></tp:treatment-sec><tp:treatment-sec sec-type="Paratype"><title>Paratype.</title><p>1 worker same data as holotype but with specimen code <ext-link xmlns:xlink="http://www.w3.org/1999/xlink" ext-link-type="uri" xlink:href="http://data.antweb.org/specimen/CASENT0060040" xlink:type="simple">CASENT0060040</ext-link> (<abbrev xmlns:xlink="http://www.w3.org/1999/xlink" content-type="institution" xlink:title="California Academy of Sciences, San Francisco, CA, USA" xlink:type="simple">CASC</abbrev>).</p></tp:treatment-sec><tp:treatment-sec sec-type="material"><title>Additional material examined.</title><p>
              <bold>MADAGASCAR</bold>: Province <bold>Antananarivo</bold>: Forêt de galerie, Telomirahavavy, 23.4 km NNE Ankazobe, <named-content xmlns:xlink="http://www.w3.org/1999/xlink" content-type="dwc:verbatimCoordinates" xlink:type="simple">–18.12167, 47.20627</named-content>, 1520 m, disturbed gallery montane forest, (B.L. Fisher et al.) (<abbrev xmlns:xlink="http://www.w3.org/1999/xlink" content-type="institution" xlink:title="California Academy of Sciences, San Francisco, CA, USA" xlink:type="simple">CASC</abbrev>); Province <bold>Antsiranana</bold>: SAVA Region, District of Sambava, Marojejy National Park, 5 km W of Manantenina village, 1st Campsite (<italic><tp:taxon-name><tp:taxon-name-part taxon-name-part-type="genus">Mantella</tp:taxon-name-part></tp:taxon-name></italic>), <named-content xmlns:xlink="http://www.w3.org/1999/xlink" content-type="dwc:verbatimCoordinates" xlink:type="simple">–14.43817, 49.774</named-content>, 487 m, low altitude rainforest, (Rin’Ha, Mike) (<abbrev xmlns:xlink="http://www.w3.org/1999/xlink" content-type="institution" xlink:title="California Academy of Sciences, San Francisco, CA, USA" xlink:type="simple">CASC</abbrev>); Province <bold>Fianarantsoa</bold>: 7.6 km 122º Kianjavato, Forêt Classée <!--PageBreak-->Vatovavy, <named-content xmlns:xlink="http://www.w3.org/1999/xlink" content-type="dwc:verbatimCoordinates" xlink:type="simple">–21.4, 47.94</named-content>, 175 m, rainforest (B.L. Fisher et al.) (<abbrev xmlns:xlink="http://www.w3.org/1999/xlink" content-type="institution" xlink:title="California Academy of Sciences, San Francisco, CA, USA" xlink:type="simple">CASC</abbrev>); Vatovavy Fitovinany Region, District of Ifanadiana, 12 km W of Ranomafana, <named-content xmlns:xlink="http://www.w3.org/1999/xlink" content-type="dwc:verbatimCoordinates" xlink:type="simple">–21.25083, 47.40717</named-content>, 1127 m, forest edge, open area, (Rin’Ha, Mike) (<abbrev xmlns:xlink="http://www.w3.org/1999/xlink" content-type="institution" xlink:title="California Academy of Sciences, San Francisco, CA, USA" xlink:type="simple">CASC</abbrev>); Forêt de Vevembe, 66.6 km 293° Farafangana, <named-content xmlns:xlink="http://www.w3.org/1999/xlink" content-type="dwc:verbatimCoordinates" xlink:type="simple">–22.791, 47.18183</named-content>, 600 m, rainforest, transition to montane forest, (B.L. Fisher et al.) (<abbrev xmlns:xlink="http://www.w3.org/1999/xlink" content-type="institution" xlink:title="California Academy of Sciences, San Francisco, CA, USA" xlink:type="simple">CASC</abbrev>); radio tower, Ranomafana National Park, –21.25083, <!--PageBreak-->47.40717, 1130 m, forest edge, mixed tropical forest, open area, (M.E. Irwin, R. Harin’Hala) (<abbrev xmlns:xlink="http://www.w3.org/1999/xlink" content-type="institution" xlink:title="California Academy of Sciences, San Francisco, CA, USA" xlink:type="simple">CASC</abbrev>); Vohiparara broken bridge, <named-content xmlns:xlink="http://www.w3.org/1999/xlink" content-type="dwc:verbatimCoordinates" xlink:type="simple">–21.22617, 47.36983</named-content>, 1110 m, high altitude rainforest, (R. Harin’Hala) (<abbrev xmlns:xlink="http://www.w3.org/1999/xlink" content-type="institution" xlink:title="California Academy of Sciences, San Francisco, CA, USA" xlink:type="simple">CASC</abbrev>); Province <bold>Toamasina</bold>: 5.3 km SSE Ambanizana, Andranobe, <named-content xmlns:xlink="http://www.w3.org/1999/xlink" content-type="dwc:verbatimCoordinates" xlink:type="simple">–15.66667, 49.96667</named-content>, 600 m, rainforest, (B.L. Fisher) (<abbrev xmlns:xlink="http://www.w3.org/1999/xlink" content-type="institution" xlink:title="California Academy of Sciences, San Francisco, CA, USA" xlink:type="simple">CASC</abbrev>); 7 km SE Andasibe National Park Headquarters, <named-content xmlns:xlink="http://www.w3.org/1999/xlink" content-type="dwc:verbatimCoordinates" xlink:type="simple">–18.96278, 48.45267</named-content>, 1050 m, tropical forest, (M.E. Irwin, R. Harin’Hala) (<abbrev xmlns:xlink="http://www.w3.org/1999/xlink" content-type="institution" xlink:title="California Academy of Sciences, San Francisco, CA, USA" xlink:type="simple">CASC</abbrev>); Province <bold>Toliara</bold>: 13 km NW Enakara, Parc National Andohahela, <named-content xmlns:xlink="http://www.w3.org/1999/xlink" content-type="dwc:verbatimCoordinates" xlink:type="simple">–24.55, 46.8</named-content>, 1150 m, montane rainforest, (B.L. Fisher) (<abbrev xmlns:xlink="http://www.w3.org/1999/xlink" content-type="institution" xlink:title="California Academy of Sciences, San Francisco, CA, USA" xlink:type="simple">CASC</abbrev>).</p></tp:treatment-sec><tp:treatment-sec sec-type="Diagnosis"><title>Diagnosis.</title><p>In profile, anterior and posterior margins of petiolar node convex; in profile, propodeal dorsum and declivitous surface separated by blunt angle; in dorsal view, mesonotum less than twice as broad as long; mesopleuron with propodeal surface together distinctly wider than lateral portion of pronotum; in profile, propodeal dorsum roughly as long as declivitous margin; dorsum of head and mesosoma smooth, shiny, and superimposed by imbrication; in profile, mesonotum slightly sloping down to the level of propodeum, maximum length distinctly shorter than distance between metanotal groove and propodeal spiracle; in dorsal view, lateral margin of mesonotum well defined and evenly convex, converging abruptly towards metanotal groove; junction of pronotal dorsum to lateral surface always rounded; blunt angle between dorsal margin of propodeum and declivity distinct; antennal scape and gastral segment covered with abundant appressed pubescence.</p></tp:treatment-sec><tp:treatment-sec sec-type="Description"><title>Description.</title><p>
              <bold>Minor worker</bold> (Figs <xref ref-type="fig" rid="F5">5B</xref>, <xref ref-type="fig" rid="F10">10C</xref>, <xref ref-type="fig" rid="F17">17C</xref>, <xref ref-type="fig" rid="F17">17D</xref>, <xref ref-type="fig" rid="F18">18A</xref>, <xref ref-type="fig" rid="F18">18B</xref>, <xref ref-type="fig" rid="F33">33</xref>). In full-face view head subquadrate (<abbrev xmlns:xlink="http://www.w3.org/1999/xlink" xlink:title="Maximum head capsule width" xlink:type="simple">CWb</abbrev>/<abbrev xmlns:xlink="http://www.w3.org/1999/xlink" xlink:title="Maximum cephalic length" xlink:type="simple">CL</abbrev>: 0.93–1), sides approximately straight and slightly diverging posteriorly; posterior border medially convex and nearly straight towards corners. Level of posterior ocular margins located around or lower than posterior fifth portion of head (<abbrev xmlns:xlink="http://www.w3.org/1999/xlink" xlink:title="Postocular distance" xlink:type="simple">PoOc</abbrev>/<abbrev xmlns:xlink="http://www.w3.org/1999/xlink" xlink:title="Maximum cephalic length" xlink:type="simple">CL</abbrev>: 0.18–0.23). Anterior clypeal margin straight. Mandible triangular, armed with six teeth. Antennal scape relatively long (<abbrev xmlns:xlink="http://www.w3.org/1999/xlink" xlink:title="Scape length" xlink:type="simple">SL</abbrev>/<abbrev xmlns:xlink="http://www.w3.org/1999/xlink" xlink:title="Cephalic size" xlink:type="simple">CS</abbrev>: 1–1.22), distal portion extending beyond posterior cephalic border. Anterodorsal angle of pronotum extending anteriorly into narrow edge, but dorsolateral portion without longitudinal margination, junction of dorsum to lateral surface rounded. In dorsal view, mesonotum narrow, less than twice as broad as long; lateral margin well defined and evenly convex, converging abruptly toward metanotal groove. In profile, propodeum not strongly compressed anteroposteriorly, propodeal dorsum with a short, more or less horizontal edge and suddenly sloping posteriorly to join the declivitous surface at a blunt angle. In profile, dorsolateral carina of propodeum as long as its posterolateral margin; width of mesopleuron and propodeal surface combined distinctly greater than width of lateral portion of pronotum. In profile, maximum length of mesonotum distinctly shorter than distance between metanotal groove and propodeal spiracle, which is located on declivitous surface. Maximum width of coxa of foreleg greater than width of meso-metapleuron combined. In profile, anterior margin of petiolar node convex and posterior margin inclined posteriorly until mid-height and descending almost vertically to posteroventral angle. Constriction between abdominal segments III and IV lacking.</p><fig id="F33" position="float" orientation="portrait"><label>Figure 33.</label><caption><p>
          <italic><tp:taxon-name><tp:taxon-name-part taxon-name-part-type="genus">Camponotus</tp:taxon-name-part> <tp:taxon-name-part taxon-name-part-type="species">zavo</tp:taxon-name-part></tp:taxon-name></italic> minor worker <ext-link xmlns:xlink="http://www.w3.org/1999/xlink" ext-link-type="uri" xlink:href="http://data.antweb.org/specimen/CASENT0060041" xlink:type="simple">CASENT0060041</ext-link>. <bold>A</bold> lateral view <bold>B</bold> head in full-face view <bold>C</bold> dorsal view.</p></caption><graphic xmlns:xlink="http://www.w3.org/1999/xlink" xlink:href="zookeys-572-081-g033.jpg" position="float" orientation="portrait" xlink:type="simple" id="oo_81675.jpg"/></fig><p>Dorsum of head, mesosoma, petiole, and gastral tergites smooth and shiny with superimposed imbricating sculpture. Lateral portion of head near base of mandible with scattered shallow punctures. Mandible smooth and shining between sparse punc<!--PageBreak-->tures. Whitish erect hairs arranged as follows: several pairs on clypeus, three pairs on frontal carina, one pair at level of eyes and one pair on posterior portion of head dorsum; lacking on pronotum; one to two pairs on mesonotum; numerous hairs on propodeum arranged in a row along junction of propodeal dorsum and declivity; lacking on declivitous face just above spiracle; a few pairs arranged in a row near lateral margin <!--PageBreak-->and posterodorsal angle of petiolar posterior face; sparse and slender erect hairs arranged transversely on anterior and posterior portions of each gastral tergite. Appressed pubescence present, abundant on antennal scape. Head, mesosoma, and petiole black; gaster dark brown; appendages brown to light brown.</p><p>
              <bold>Major worker.</bold> Similar to minor worker, but differing in the following characters: head slightly wider than long (<abbrev xmlns:xlink="http://www.w3.org/1999/xlink" xlink:title="Maximum head capsule width" xlink:type="simple">CWb</abbrev>/<abbrev xmlns:xlink="http://www.w3.org/1999/xlink" xlink:title="Maximum cephalic length" xlink:type="simple">CL</abbrev>: 1.01–1.04), posterior margin almost straight; antennal scape hardly surpassing posterior cephalic border (<abbrev xmlns:xlink="http://www.w3.org/1999/xlink" xlink:title="Scape length" xlink:type="simple">SL</abbrev>/<abbrev xmlns:xlink="http://www.w3.org/1999/xlink" xlink:title="Cephalic size" xlink:type="simple">CS</abbrev>: 0.76–0.82); level of posterior ocular margins at about posterior third portion of head (<abbrev xmlns:xlink="http://www.w3.org/1999/xlink" xlink:title="Postocular distance" xlink:type="simple">PoOc</abbrev>/<abbrev xmlns:xlink="http://www.w3.org/1999/xlink" xlink:title="Maximum cephalic length" xlink:type="simple">CL</abbrev>: 0.24–0.27); mandible more robust with accentuated microreticulation basally and microreticulate punctate near apical margin; visible metanotum between metanotal groove and propodeum; one to two pairs of whitish erect hairs on pronotum and more on mesonotum and propodeum.</p></tp:treatment-sec><tp:treatment-sec sec-type="Distribution and biology"><title>Distribution and biology.</title><p>This species is widely distributed in eastern Madagascar and occupies a wide array of habitats ranging from lowland rainforest at 175 m of elevation to montane forest habitats up to 1520 m in elevation (Fig. <xref ref-type="fig" rid="F36">48</xref>). Foraging is carried out on lower part of vegetation and nests are built in dead twigs above the ground.</p></tp:treatment-sec><tp:treatment-sec sec-type="Discussion"><title>Discussion.</title><p>
              <italic><tp:taxon-name><tp:taxon-name-part taxon-name-part-type="genus">Camponotus</tp:taxon-name-part> <tp:taxon-name-part taxon-name-part-type="species">zavo</tp:taxon-name-part></tp:taxon-name></italic> is very similar to the sympatric species <italic><tp:taxon-name><tp:taxon-name-part taxon-name-part-type="genus">Camponotus</tp:taxon-name-part> <tp:taxon-name-part taxon-name-part-type="species">varatra</tp:taxon-name-part></tp:taxon-name></italic> in that in both, the integument is smooth and shining or imbricate and the lateral margins of the mesonotum are well-defined and evenly convex. However, <italic><tp:taxon-name><tp:taxon-name-part taxon-name-part-type="genus">Camponotus</tp:taxon-name-part> <tp:taxon-name-part taxon-name-part-type="species">varatra</tp:taxon-name-part></tp:taxon-name></italic> can be distinguished by the fact that it has no distinct angle separating the propodeal dorsum and the declivitous margin in lateral view and the dorsum and the lateral surface of the pronotum are separated by a sharp angle.</p><fig id="F34" position="float" orientation="portrait"><label>Figures 34–39.</label><caption><p>Distribution maps of the <italic><tp:taxon-name><tp:taxon-name-part taxon-name-part-type="genus">Camponotus</tp:taxon-name-part> <tp:taxon-name-part taxon-name-part-type="species">edmondi</tp:taxon-name-part></tp:taxon-name></italic> species group in the Malagasy region.</p></caption><graphic xmlns:xlink="http://www.w3.org/1999/xlink" xlink:href="zookeys-572-081-g034.jpg" position="float" orientation="portrait" xlink:type="simple" id="oo_81676.jpg"/></fig><fig id="F35" position="float" orientation="portrait"><label>Figures 40–45.</label><caption><p>Distribution maps of the <italic><tp:taxon-name><tp:taxon-name-part taxon-name-part-type="genus">Camponotus</tp:taxon-name-part> <tp:taxon-name-part taxon-name-part-type="species">edmondi</tp:taxon-name-part></tp:taxon-name></italic> species group in the Malagasy region.</p></caption><graphic xmlns:xlink="http://www.w3.org/1999/xlink" xlink:href="zookeys-572-081-g035.jpg" position="float" orientation="portrait" xlink:type="simple" id="oo_81677.jpg"/></fig><fig id="F36" position="float" orientation="portrait"><label>Figures 46–48.</label><caption><p>Distribution maps of the <italic><tp:taxon-name><tp:taxon-name-part taxon-name-part-type="genus">Camponotus</tp:taxon-name-part> <tp:taxon-name-part taxon-name-part-type="species">edmondi</tp:taxon-name-part></tp:taxon-name></italic> species group in the Malagasy region.</p></caption><graphic xmlns:xlink="http://www.w3.org/1999/xlink" xlink:href="zookeys-572-081-g036.jpg" position="float" orientation="portrait" xlink:type="simple" id="oo_81678.jpg"/></fig><!--PageBreak--></tp:treatment-sec><tp:treatment-sec><!--Section generated to contain objects referenced in tp:taxon-treatment.--><fig id="F5" position="float" orientation="portrait"><label>Figure 5.</label><caption><p>Mesosoma and petiolar node in profile. <bold>A</bold> <italic><tp:taxon-name><tp:taxon-name-part taxon-name-part-type="genus">Camponotus</tp:taxon-name-part> <tp:taxon-name-part taxon-name-part-type="species">alamaina</tp:taxon-name-part></tp:taxon-name></italic> (<ext-link xmlns:xlink="http://www.w3.org/1999/xlink" ext-link-type="uri" xlink:href="http://data.antweb.org/specimen/CASENT0499291" xlink:type="simple">CASENT0499291</ext-link>) <bold>B</bold> <italic><tp:taxon-name><tp:taxon-name-part taxon-name-part-type="genus">Camponotus</tp:taxon-name-part> <tp:taxon-name-part taxon-name-part-type="species">zavo</tp:taxon-name-part></tp:taxon-name></italic> (<ext-link xmlns:xlink="http://www.w3.org/1999/xlink" ext-link-type="uri" xlink:href="http://data.antweb.org/specimen/CASENT0060041" xlink:type="simple">CASENT0060041</ext-link>).</p></caption><graphic xmlns:xlink="http://www.w3.org/1999/xlink" xlink:href="zookeys-572-081-g005.jpg" position="float" orientation="portrait" xlink:type="simple" id="oo_81647.jpg"/></fig><fig id="F10" position="float" orientation="portrait"><label>Figure 10.</label><caption><p>Mesosoma in lateral and dorsal views. <bold>A</bold> <italic><tp:taxon-name><tp:taxon-name-part taxon-name-part-type="genus">Camponotus</tp:taxon-name-part> <tp:taxon-name-part taxon-name-part-type="species">echinoploides</tp:taxon-name-part></tp:taxon-name></italic> (<ext-link xmlns:xlink="http://www.w3.org/1999/xlink" ext-link-type="uri" xlink:href="http://data.antweb.org/specimen/CASENT0409171" xlink:type="simple">CASENT0409171</ext-link>) and <bold>B</bold> <italic><tp:taxon-name><tp:taxon-name-part taxon-name-part-type="genus">Camponotus</tp:taxon-name-part> <tp:taxon-name-part taxon-name-part-type="species">galoko</tp:taxon-name-part></tp:taxon-name></italic> (<ext-link xmlns:xlink="http://www.w3.org/1999/xlink" ext-link-type="uri" xlink:href="http://data.antweb.org/specimen/CASENT0178918" xlink:type="simple">CASENT0178918</ext-link>) <bold>C</bold> <italic><tp:taxon-name><tp:taxon-name-part taxon-name-part-type="genus">Camponotus</tp:taxon-name-part> <tp:taxon-name-part taxon-name-part-type="species">zavo</tp:taxon-name-part></tp:taxon-name></italic> (<ext-link xmlns:xlink="http://www.w3.org/1999/xlink" ext-link-type="uri" xlink:href="http://data.antweb.org/specimen/CASENT0060041" xlink:type="simple">CASENT0060041</ext-link>) and <bold>D</bold> <italic><tp:taxon-name><tp:taxon-name-part taxon-name-part-type="genus">Camponotus</tp:taxon-name-part> <tp:taxon-name-part taxon-name-part-type="species">tafo</tp:taxon-name-part></tp:taxon-name></italic> (<ext-link xmlns:xlink="http://www.w3.org/1999/xlink" ext-link-type="uri" xlink:href="http://data.antweb.org/specimen/CASENT0763608" xlink:type="simple">CASENT0763608</ext-link>).</p></caption><graphic xmlns:xlink="http://www.w3.org/1999/xlink" xlink:href="zookeys-572-081-g010.jpg" position="float" orientation="portrait" xlink:type="simple" id="oo_81652.jpg"/></fig><fig id="F17" position="float" orientation="portrait"><label>Figure 17.</label><caption><p>Mesosoma in profile and in dorsal view. <bold>A, B</bold> <italic><tp:taxon-name><tp:taxon-name-part taxon-name-part-type="genus">Camponotus</tp:taxon-name-part> <tp:taxon-name-part taxon-name-part-type="species">tratra</tp:taxon-name-part></tp:taxon-name></italic> (<ext-link xmlns:xlink="http://www.w3.org/1999/xlink" ext-link-type="uri" xlink:href="http://data.antweb.org/specimen/CASENT0763608" xlink:type="simple">CASENT0763608</ext-link>) <bold>C, D</bold> <italic><tp:taxon-name><tp:taxon-name-part taxon-name-part-type="genus">Camponotus</tp:taxon-name-part> <tp:taxon-name-part taxon-name-part-type="species">zavo</tp:taxon-name-part></tp:taxon-name></italic> (<ext-link xmlns:xlink="http://www.w3.org/1999/xlink" ext-link-type="uri" xlink:href="http://data.antweb.org/specimen/CASENT0060041" xlink:type="simple">CASENT0060041</ext-link>).</p></caption><graphic xmlns:xlink="http://www.w3.org/1999/xlink" xlink:href="zookeys-572-081-g017.jpg" position="float" orientation="portrait" xlink:type="simple" id="oo_81659.jpg"/></fig><fig id="F18" position="float" orientation="portrait"><label>Figure 18.</label><caption><p>Mesosoma in lateral view and antennal scape in full-face view: <bold>A, B</bold> <italic><tp:taxon-name><tp:taxon-name-part taxon-name-part-type="genus">Camponotus</tp:taxon-name-part> <tp:taxon-name-part taxon-name-part-type="species">zavo</tp:taxon-name-part></tp:taxon-name></italic> (<ext-link xmlns:xlink="http://www.w3.org/1999/xlink" ext-link-type="uri" xlink:href="http://data.antweb.org/specimen/CASENT0060041" xlink:type="simple">CASENT0060041</ext-link>) <bold>C</bold> <italic><tp:taxon-name><tp:taxon-name-part taxon-name-part-type="genus">Camponotus</tp:taxon-name-part> <tp:taxon-name-part taxon-name-part-type="species">varatra</tp:taxon-name-part></tp:taxon-name></italic> (<ext-link xmlns:xlink="http://www.w3.org/1999/xlink" ext-link-type="uri" xlink:href="http://data.antweb.org/specimen/CASENT0492888" xlink:type="simple">CASENT0492888</ext-link>) and <bold>D</bold> <italic><tp:taxon-name><tp:taxon-name-part taxon-name-part-type="genus">Camponotus</tp:taxon-name-part> <tp:taxon-name-part taxon-name-part-type="species">varatra</tp:taxon-name-part></tp:taxon-name></italic> (<ext-link xmlns:xlink="http://www.w3.org/1999/xlink" ext-link-type="uri" xlink:href="http://data.antweb.org/specimen/CASENT0409723" xlink:type="simple">CASENT0409723</ext-link>).</p></caption><graphic xmlns:xlink="http://www.w3.org/1999/xlink" xlink:href="zookeys-572-081-g018.jpg" position="float" orientation="portrait" xlink:type="simple" id="oo_81660.jpg"/></fig></tp:treatment-sec></tp:taxon-treatment>
