# Supplementary material for: Revision of the Malagasy Camponotus edmondi species group (Hymenoptera, Formicidae, Formicinae): integrating qualitative morphology and multivariate morphometric analysis
Source: Zookeys. 2016 Mar 15;(572):81–154. doi: 10.3897/zookeys.572.7177 (PMC4843987; doi:10.3897/zookeys.572.7177)
Supplement: Supplementary material 1 — Measurements of individual specimens [file zookeys-572-081-s001.xlsx]

## Sheet: Basic measurements
Legend: Basic measurements of individual specimens arranged by species code, collection code, and specimen code (unique identification number). See text for abbreviations.
Species code	Collection code	Specimen code	CL	PoOC	PrOc	ClyL	CWb	CW	FR	TCD	GPD	SL	EL	OMD	MW	PEW	MPD	HTL	ML	MPH	NOH
alamaina	BLF01496	CASENT0763051	1.48627	0.313725	0.752941	0.392157	1.2549	1.40392	0.517647	0.392157	0.607843	1.46275	0.407843	0.607843	1.12941	0.815686	1.60784	1.4902	2.20392	1.11373	0.576471
alamaina	BLF01496	CASENT0763051	2.27059	0.627451	1.12549	0.737255	2.17255	2.05882	0.823529	0.580392	0.776471	1.56863	0.529412	1.03922	1.45098	0.941176	2.07843	1.79216	2.86275	1.41176	0.658824
alamaina	BLF02945	CASENT0428086	1.2549	0.270588	0.635294	0.372549	1.03922	1.17647	0.470588	0.313725	0.529412	1.34118	0.360784	0.529412	0.941176	0.705882	1.29412	1.29412	1.83529	0.941176	0.478431
alamaina	BLF02968	CASENT0410641	1.27451	0.27451	0.658824	0.352941	1.03922	1.14902	0.466667	0.32549	0.537255	1.30588	0.352941	0.529412	0.94902	0.658824	1.29412	1.29412	1.84706	0.968627	0.45098
alamaina	BLF03054	CASENT0410655	1.37255	0.313725	0.705882	0.372549	1.21569	1.33333	0.509804	0.384314	0.588235	1.41176	0.384314	0.576471	1.07843	0.764706	1.47059	1.41176	2.05882	1.09804	0.470588
alamaina	BLF03159	CASENT0410650	1.21569	0.27451	0.607843	0.341176	0.980392	1.09804	0.431373	0.313725	0.529412	1.21569	0.352941	0.478431	0.901961	0.647059	1.21569	1.17647	1.71765	0.901961	0.439216
alamaina	BLF03159	CASENT0410651	1.78431	0.466667	0.882353	0.54902	1.68627	1.61569	0.627451	0.439216	0.647059	1.33333	0.470588	0.745098	1.14118	0.784314	1.64706	1.4902	2.28235	1.09804	0.545098
alamaina	BLF03234	CASENT0410710	1.21569	0.243137	0.647059	0.341176	1	1.15686	0.431373	0.321569	0.529412	1.18431	0.352941	0.490196	0.901961	0.666667	1.26667	1.21569	1.78431	0.921569	0.431373
alamaina	BLF03239	CASENT0410717	1.33333	0.294118	0.705882	0.384314	1.12941	1.24706	0.478431	0.345098	0.54902	1.33333	0.372549	0.588235	1.01176	0.764706	1.41176	1.27451	1.92941	1.01569	0.509804
alamaina	BLF03395	CASENT0410690	1.80392	0.431373	0.921569	0.588235	1.56471	1.55686	0.666667	0.45098	0.647059	1.41961	0.462745	0.745098	1.20392	0.784314	1.72549	1.4902	2.35294	1.12941	0.588235
alamaina	BLF03395	CASENT0410716	1.2549	0.27451	0.635294	0.333333	1.03922	1.15686	0.431373	0.333333	0.529412	1.26275	0.352941	0.529412	0.941176	0.635294	1.34118	1.23529	1.84314	0.87451	0.411765
alamaina	BLF04257	CASENT0430474	1.41176	0.333333	0.705882	0.392157	1.17647	1.29412	0.521569	0.372549	0.607843	1.45098	0.392157	0.588235	1.06667	0.772549	1.45098	1.41176	2.01961	1	0.529412
alamaina	BLF04563	CASENT0442065	1.68627	0.431373	0.862745	0.533333	1.64706	1.56863	0.627451	0.427451	0.607843	1.3451	0.431373	0.72549	1.09804	0.686275	1.57647	1.45098	2.17647	1.04706	0.490196
alamaina	BLF04563	CASENT0442071	1.2549	0.301961	0.627451	0.333333	1.05882	1.17647	0.454902	0.333333	0.529412	1.31373	0.333333	0.529412	0.941176	0.647059	1.36471	1.31373	1.87059	0.937255	0.45098
alamaina	BLF04604	CASENT0418409	1.52941	0.372549	0.756863	0.419608	1.28627	1.41961	0.568627	0.411765	0.627451	1.52941	0.392157	0.647059	1.2549	0.929412	1.73725	1.60784	2.33333	1.17647	0.568627
alamaina	BLF04640	CASENT0444693	2	0.509804	1.05882	0.67451	1.92157	1.82353	0.752941	0.509804	0.72549	1.4902	0.45098	0.901961	1.33333	0.862745	1.88235	1.56863	2.56863	1.21569	0.627451
alamaina	BLF04640	CASENT0444694	1.37255	0.372549	0.686275	0.392157	1.15686	1.29412	0.509804	0.384314	0.588235	1.38431	0.352941	0.588235	1.0549	0.764706	1.47059	1.35294	2.01961	1.05882	0.54902
alamaina	BLF04640	CASENT0444695	1.09804	0.266667	0.54902	0.294118	0.921569	1.06667	0.392157	0.305882	0.490196	1.13725	0.305882	0.470588	0.815686	0.529412	1.19608	1.07843	1.61961	0.784314	0.372549
alamaina	BLF05991	CASENT0460659	2.23529	0.568627	1.13725	0.745098	2.15686	2	0.823529	0.576471	0.803922	1.52941	0.54902	0.960784	1.47059	1.03922	2.13725	1.68627	2.82353	1.45098	0.705882
alamaina	BLF05991	CASENT0460660	1.40392	0.313725	0.705882	0.352941	1.17647	1.30588	0.501961	0.384314	0.607843	1.41176	0.380392	0.588235	1.09412	0.784314	1.49804	1.38039	2.07843	1.03529	0.541176
alamaina	BLF05994	CASENT0460768	1.35294	0.27451	0.705882	0.392157	1.13725	1.28627	0.498039	0.372549	0.588235	1.30196	0.372549	0.607843	1.01961	0.713725	1.43137	1.33333	2	0.980392	0.482353
alamaina	BLF06170	CASENT0454981	1.44314	0.321569	0.737255	0.392157	1.21569	1.4	0.509804	0.392157	0.607843	1.38431	0.392157	0.627451	1.09804	0.784314	1.56078	1.39216	2.11765	1.02745	0.521569
alamaina	BLF06170	CASENT0454985	1.80392	0.443137	0.941176	0.568627	1.64706	1.66667	0.666667	0.490196	0.686275	1.53333	0.45098	0.784314	1.2902	0.862745	1.86275	1.60784	2.5098	1.23529	0.588235
alamaina	BLF06170	CASENT0454988	1.38039	0.305882	0.705882	0.392157	1.18431	1.34118	0.513725	0.392157	0.568627	1.37255	0.392157	0.588235	1.07059	0.752941	1.54902	1.39216	2.07843	1	0.490196
alamaina	BLF06501	CASENT0492094	1.37255	0.282353	0.705882	0.392157	1.17647	1.29412	0.509804	0.372549	0.588235	1.33333	0.384314	0.568627	1.06275	0.733333	1.47059	1.33333	2.01961	1.03137	0.529412
alamaina	BLF06749	CASENT0492956	1.52941	0.392157	0.780392	0.431373	1.27451	1.41176	0.556863	0.411765	0.639216	1.54118	0.392157	0.627451	1.17647	0.862745	1.69804	1.54902	2.27451	1.16078	0.533333
alamaina	BLF06749	CASENT0492956	1.68627	0.431373	0.862745	0.509804	1.41176	1.54902	0.627451	0.45098	0.694118	1.60784	0.431373	0.686275	1.33333	0.901961	1.88235	1.64706	2.51373	1.28235	0.627451
alamaina	BLF06749	CASENT0492956	2.04706	0.529412	1.05882	0.647059	1.90196	1.88235	0.784314	0.541176	0.745098	1.61569	0.470588	0.901961	1.45098	0.960784	2.07843	1.83529	2.76471	1.40392	0.6
alamaina	BLF06788	CASENT0189272	1.4902	0.392157	0.72549	0.411765	1.23529	1.36863	0.521569	0.368627	0.607843	1.45098	0.392157	0.607843	1.20392	0.894118	1.66667	1.52941	2.2549	1.13333	0.490196
alamaina	BLF06788	CASENT0489270	1.56863	0.392157	0.784314	0.45098	1.33333	1.45098	0.560784	0.411765	0.627451	1.53725	0.392157	0.694118	1.2549	0.921569	1.70588	1.53725	2.31373	1.17647	0.588235
alamaina	BLF06788	CASENT0489270	1.54902	0.392157	0.784314	0.439216	1.30196	1.41176	0.54902	0.4	0.627451	1.4902	0.392157	0.666667	1.23529	0.862745	1.69412	1.52157	2.31373	1.16471	0.556863
alamaina	BLF06812	CASENT0024558	1.48235	0.364706	0.733333	0.380392	1.21569	1.35294	0.501961	0.372549	0.607843	1.49412	0.392157	0.607843	1.18039	0.85098	1.66667	1.5098	2.23529	1.13725	0.509804
alamaina	BLF06814	CASENT0485242	1.29412	0.294118	0.666667	0.333333	1.05882	1.18431	0.470588	0.333333	0.54902	1.29412	0.341176	0.529412	0.94902	0.639216	1.35294	1.2549	1.88235	0.909804	0.431373
alamaina	BLF06814	CASENT0485242	1.17647	0.254902	0.596078	0.321569	1	1.13725	0.431373	0.313725	0.521569	1.21569	0.329412	0.509804	0.862745	0.607843	1.2549	1.17647	1.70588	0.862745	0.411765
alamaina	BLF06826	CASENT0492163	2.24314	0.588235	1.15686	0.737255	2.07843	2.03922	0.878431	0.580392	0.784314	1.61176	0.517647	1	1.47059	0.980392	2.13725	1.84314	2.90196	1.41176	0.666667
alamaina	BLF06826	CASENT0492163	2.27451	0.6	1.17647	0.705882	2.07843	2	0.843137	0.576471	0.803922	1.60784	0.54902	1.01961	1.4902	1.04314	2.11765	1.81176	2.89412	1.41176	0.666667
alamaina	BLF06826	CASENT0492163	1.41176	0.352941	0.713725	0.384314	1.17255	1.32157	0.517647	0.372549	0.588235	1.52941	0.380392	0.588235	1.09804	0.803922	1.60392	1.52941	2.15686	1.05882	0.470588
alamaina	BLF06826	CASENT0492164	1.64706	0.392157	0.862745	0.478431	1.38039	1.4902	0.6	0.423529	0.666667	1.54902	0.423529	0.686275	1.20784	0.839216	1.78431	1.60784	2.35294	1.16863	0.568627
alamaina	BLF06828	CASENT0492179	1.74118	0.419608	0.890196	0.509804	1.45098	1.57647	0.666667	0.45098	0.666667	1.63922	0.431373	0.737255	1.32157	0.905882	1.90196	1.68627	2.54902	1.33333	0.592157
alamaina	BLF06828	CASENT0492179	1.54902	0.411765	0.764706	0.423529	1.23529	1.39608	0.54902	0.392157	0.627451	1.57647	0.392157	0.658824	1.20784	0.862745	1.73725	1.6	2.31373	1.16863	0.521569
alamaina	BLF06828	CASENT0492179	1.56863	0.392157	0.784314	0.431373	1.2902	1.41961	0.556863	0.392157	0.627451	1.52941	0.392157	0.686275	1.21569	0.901961	1.73333	1.63922	2.34118	1.17647	0.54902
alamaina	BLF06842	CASENT0492134	1.52941	0.372549	0.756863	0.439216	1.26667	1.40784	0.560784	0.4	0.647059	1.50196	0.407843	0.647059	1.17647	0.921569	1.70588	1.52941	2.30196	1.16471	0.560784
alamaina	BLF06842	CASENT0492134	1.52157	0.352941	0.784314	0.419608	1.2549	1.40392	0.54902	0.384314	0.627451	1.52941	0.392157	0.619608	1.20784	0.901961	1.7451	1.52941	2.3098	1.20784	0.588235
alamaina	BLF06842	CASENT0492135	2.27451	0.627451	1.19608	0.752941	2.10196	2	0.858824	0.568627	0.803922	1.58824	0.537255	0.972549	1.4902	1.05882	2.19608	1.80392	2.89804	1.37255	0.647059
alamaina	BLF07001	CASENT0481801	1.13333	0.235294	0.588235	0.305882	0.952941	1.05882	0.392157	0.294118	0.490196	1.14118	0.333333	0.470588	0.811765	0.568627	1.17647	1.13725	1.64706	0.784314	0.403922
alamaina	BLF07001	CASENT0481801	1.07843	0.243137	0.529412	0.266667	0.901961	1.03137	0.392157	0.27451	0.490196	1.12157	0.313725	0.45098	0.815686	0.607843	1.17647	1.07843	1.62745	0.784314	0.458824
alamaina	BLF07001	CASENT0481803	1.67843	0.392157	0.862745	0.509804	1.52157	1.4902	0.627451	0.431373	0.627451	1.66275	0.419608	0.72549	1.10196	0.752941	1.45098	1.29412	2.11765	1	0.509804
alamaina	BLF07001	CASENT0481803	1.75686	0.423529	0.901961	0.509804	1.54902	1.4902	0.627451	0.427451	0.647059	1.33333	0.427451	0.764706	1.5098	0.784314	1.56863	1.41961	2.19608	1.01961	0.521569
alamaina	BLF07431	CASENT0489712	1.24706	0.282353	0.627451	0.313725	1.03137	1.16471	0.431373	0.32549	0.509804	1.26275	0.333333	0.529412	0.921569	0.647059	1.34118	1.2549	1.84314	0.941176	0.470588
alamaina	BLF07431	CASENT0489712	2.15686	0.568627	1.09804	0.67451	2.11765	1.97255	0.823529	0.54902	0.745098	1.47059	0.501961	0.980392	1.35294	0.941176	1.94902	1.66667	2.65098	1.2549	0.647059
alamaina	BLF07539	CASENT0493296	2.13725	0.54902	1.05882	0.705882	2.11765	2.00392	0.862745	0.584314	0.784314	1.53725	0.509804	0.980392	1.37255	0.952941	2	1.64706	2.70588	1.31765	0.666667
alamaina	BLF07539	CASENT0493300	1.30588	0.282353	0.67451	0.352941	1.09804	1.21569	0.470588	0.360784	0.568627	1.37255	0.372549	0.54902	0.980392	0.745098	1.39216	1.33333	1.94118	0.94902	0.470588
alamaina	BLF07539	CASENT0493300	1.37255	0.294118	0.705882	0.372549	1.13725	1.29412	0.490196	0.372549	0.607843	1.41569	0.372549	0.588235	1.09804	0.760784	1.4902	1.35294	2.03922	1.01961	0.529412
alamaina	BLF09453	CASENT0499460	1.98039	0.470588	0.988235	0.666667	1.9098	1.83529	0.745098	0.505882	0.705882	1.46667	0.501961	0.843137	1.32549	0.862745	1.76471	1.56863	2.46275	1.21569	0.572549
alamaina	BLF09453	CASENT0499462	1.21569	0.254902	0.627451	0.333333	1.00784	1.1451	0.431373	0.32549	0.529412	1.30196	0.352941	0.490196	0.921569	0.662745	1.29412	1.2549	1.80392	0.941176	0.462745
alamaina	BLF09623	CASENT0496992	1.29412	0.27451	0.686275	0.372549	1.05882	1.19608	0.470588	0.337255	0.568627	1.33333	0.352941	0.529412	0.960784	0.682353	1.37255	1.2549	1.92157	0.929412	0.470588
alamaina	BLF09623	CASENT0496992	1.68627	0.372549	0.882353	0.509804	1.37255	1.52157	0.596078	0.458824	0.654902	1.70588	0.462745	0.647059	1.26275	0.952941	1.76471	1.88235	2.47059	1.31373	0.643137
alamaina	BLF09623	CASENT0496992	1.94118	0.490196	0.980392	0.627451	1.80392	1.73333	0.701961	0.490196	0.698039	1.43137	0.45098	0.862745	1.2549	0.784314	1.76471	1.52941	2.43137	1.17647	0.552941
alamaina	BLF09910	CASENT0494295	1.35294	0.294118	0.686275	0.372549	1.13725	1.27451	0.490196	0.372549	0.588235	1.41176	0.392157	0.588235	1.06667	0.772549	1.4902	1.37647	2.06667	1.05882	0.541176
alamaina	BLF09910	CASENT0494295	2.03529	0.509804	1.05882	0.705882	1.94118	1.85098	0.745098	0.509804	0.717647	1.4902	0.482353	0.921569	1.33333	0.905882	1.83137	1.60784	2.58824	1.23529	0.588235
alamaina	BLF10026	CASENT0498595	1.33333	0.313725	0.698039	0.352941	1.05882	1.21569	0.470588	0.333333	0.568627	1.37255	0.352941	0.537255	1.00392	0.698039	1.39216	1.37255	1.94118	0.980392	0.431373
alamaina	BLF10101	CASENT0498738	1.31373	0.270588	0.666667	0.364706	1.07059	1.22353	0.462745	0.333333	0.568627	1.35294	0.384314	0.54902	0.996078	0.678431	1.39216	1.37255	1.88235	1.01176	0.45098
alamaina	BLF10101	CASENT0498738	1.4902	0.333333	0.745098	0.431373	1.21569	1.33333	0.54902	0.384314	0.607843	1.43137	0.403922	0.607843	1.13333	0.745098	1.60784	1.45098	2.19608	1.10588	0.517647
alamaina	BLF11276	CASENT0107845	2.04706	0.521569	1.05882	0.666667	2.03922	1.90196	0.776471	0.541176	0.705882	1.45882	0.490196	0.901961	1.36863	0.980392	1.96078	1.60784	2.66667	1.34118	0.627451
alamaina	BLF11607	CASENT0107080	1.96078	0.470588	1.01961	0.658824	1.88235	1.76078	0.764706	0.509804	0.686275	1.38431	0.470588	0.823529	1.2549	0.862745	1.76471	1.4902	2.43137	1.15294	0.568627
alamaina	BLF11607	CASENT0107080	1.33333	0.305882	0.686275	0.372549	1.11765	1.22353	0.490196	0.368627	0.568627	1.31373	0.352941	0.568627	1.01569	0.745098	1.44706	1.29412	1.96078	0.988235	0.509804
alamaina	BLF15706	CASENT0121845	1.58824	0.352941	0.823529	0.470588	1.33333	1.47059	0.560784	0.411765	0.686275	1.52941	0.403922	0.686275	1.21569	0.870588	1.66667	1.52157	2.31373	1.12549	0.615686
alamaina	BLF18539	CASENT0134056	2.20784	0.627451	1.08627	0.752941	2.19608	2.00784	0.823529	0.541176	0.784314	1.52157	0.509804	0.980392	1.37255	0.921569	1.88235	1.76471	2.7451	1.37255	0.619608
alamaina	BLF18539	CASENT0134056	1.42745	0.317647	0.72549	0.407843	1.19608	1.2902	0.509804	0.352941	0.607843	1.41176	0.392157	0.607843	1.07843	0.792157	1.5098	1.41176	2.06667	1.05882	0.509804
alamaina	BLF22817	CASENT0155901	1.90196	0.498039	0.941176	0.588235	1.84314	1.75686	0.705882	0.490196	0.686275	1.44314	0.470588	0.823529	1.23529	0.862745	1.72549	1.5098	2.39216	1.17647	0.588235
alamaina	BLF23079	CASENT0156994	1.27451	0.313725	0.619608	0.341176	1.05882	1.17647	0.462745	0.341176	0.588235	1.33333	0.345098	0.509804	0.976471	0.65098	1.41176	1.28235	1.88627	0.956863	0.431373
alamaina	BLF25458	CASENT0205586	1.35294	0.294118	0.67451	0.380392	1.15686	1.29412	0.490196	0.372549	0.568627	1.37255	0.380392	0.541176	1.03137	0.705882	1.4902	1.37255	2.01961	1	0.505882
alamaina	BLF25458	CASENT0205586	2	0.505882	1.01961	0.647059	1.96078	1.8902	0.776471	0.54902	0.745098	1.41961	0.470588	0.882353	1.29804	0.811765	1.98039	1.60784	2.58824	1.27451	0.588235
alamaina	BLF25774	CASENT0205679	1.27451	0.27451	0.65098	0.352941	1.05882	1.21569	0.470588	0.345098	0.568627	1.27451	0.368627	0.529412	0.964706	0.686275	1.41176	1.31373	1.75686	0.972549	0.490196
alamaina	BLF25774	CASENT0205679	2.09804	0.54902	1.04706	0.698039	2.05882	1.92941	0.811765	0.54902	0.745098	1.47843	0.505882	0.882353	1.37647	0.901961	2	1.66667	2.62745	1.29804	0.576471
alamaina	GDA103	CASENT0410660	1.96863	0.509804	1.00784	0.647059	1.83137	1.7098	0.705882	0.494118	0.705882	1.33333	0.470588	0.890196	1.23529	0.901961	1.73725	1.4902	2.43137	1.21569	0.6
androy	BLF05513	CASENT0454030	0.984314	0.196078	0.470588	0.266667	0.764706	0.921569	0.313725	0.235294	0.431373	0.960784	0.333333	0.372549	0.72549	0.490196	0.996078	0.941176	1.39216	0.666667	0.352941
androy	BLF05513	CASENT0454030	1.13725	0.254902	0.54902	0.313725	0.929412	1.03529	0.380392	0.278431	0.490196	1.03137	0.352941	0.462745	0.85098	0.568627	1.13725	1.03922	1.56863	0.764706	0.4
androy	BLF05521	CASENT0453006	1.14902	0.243137	0.552941	0.329412	0.909804	1.03922	0.4	0.294118	0.470588	1	0.352941	0.470588	0.870588	0.647059	1.15686	1.03922	1.60784	0.784314	0.501961
androy	BLF05534	CASENT0453985	0.980392	0.196078	0.470588	0.27451	0.784314	0.941176	0.329412	0.25098	0.431373	0.941176	0.313725	0.392157	0.745098	0.54902	1.01961	0.941176	1.41176	0.666667	0.313725
androy	BLF05534	CASENT0453985	1.09804	0.215686	0.541176	0.313725	0.862745	1	0.372549	0.27451	0.470588	1.00784	0.352941	0.419608	0.811765	0.592157	1.09804	1.05882	1.52941	0.741176	0.392157
androy	BLF05534	CASENT0453987	1.80392	0.466667	0.901961	0.635294	1.44314	1.43137	0.627451	0.470588	0.568627	1.15686	0.45098	0.745098	1.07451	0.717647	1.4902	1.2549	2.05882	0.972549	0.490196
androy	BLF05534	CASENT0453987	1.92157	0.478431	0.980392	0.666667	1.55686	1.54902	0.627451	0.470588	0.54902	1.18824	0.458824	0.776471	1.12941	0.764706	1.60784	1.29412	2.18431	1.01961	0.45098
androy	BLF05563	CASENT0453225	1.84314	0.470588	0.941176	0.686275	1.52157	1.4902	0.635294	0.454902	0.568627	1.15686	0.466667	0.745098	1.11765	0.729412	1.54902	1.29412	2.11765	0.980392	0.482353
androy	BLF05572	CASENT0453127	1.13725	0.235294	0.54902	0.313725	0.909804	1.02353	0.392157	0.294118	0.470588	1.01961	0.352941	0.45098	0.847059	0.631373	1.1451	1.01961	1.60784	0.803922	0.407843
androy	BLF05583	CASENT0453533	1.88235	0.45098	0.980392	0.666667	1.49804	1.48235	0.627451	0.470588	0.588235	1.13725	0.470588	0.72549	1.09804	0.764706	1.60784	1.2549	2.13725	0.94902	0.482353
androy	BLF05583	CASENT0453722	1.01961	0.196078	0.501961	0.27451	0.843137	0.952941	0.352941	0.27451	0.470588	0.976471	0.32549	0.431373	0.784314	0.529412	1.05882	0.941176	1.45098	0.67451	0.352941
androy	BLF05583	CASENT0453722	1.11765	0.215686	0.556863	0.313725	0.929412	1.01961	0.380392	0.290196	0.470588	1.01961	0.352941	0.470588	0.823529	0.592157	1.13725	1.02745	1.56863	0.745098	0.411765
androy	BLF05583	CASENT0453722	1.05882	0.2	0.529412	0.301961	0.862745	0.980392	0.372549	0.27451	0.45098	0.992157	0.333333	0.431373	0.792157	0.576471	1.10588	1	1.4902	0.705882	0.372549
androy	BLF05611	CASENT0453391	1	0.192157	0.490196	0.27451	0.796078	0.941176	0.352941	0.254902	0.45098	0.968627	0.333333	0.392157	0.745098	0.509804	0.988235	0.980392	1.37255	0.658824	0.352941
androy	BLF05623	CASENT0453578	1.75686	0.431373	0.901961	0.647059	1.4	1.4	0.580392	0.458824	0.54902	1.07843	0.431373	0.72549	1.02745	0.764706	1.48235	1.21569	2	1	0.509804
androy	BLF05630	CASENT0453570	0.988235	0.192157	0.470588	0.27451	0.792157	0.913725	0.32549	0.247059	0.439216	0.921569	0.32549	0.392157	0.737255	0.537255	1	0.941176	1.41176	0.686275	0.392157
androy	BLF05638	CASENT0452943	1.88235	0.458824	0.960784	0.705882	1.52941	1.52157	0.627451	0.470588	0.568627	1.17255	0.490196	0.784314	1.08627	0.666667	1.54902	1.31373	2.13725	0.980392	0.431373
bevohitra	BLF03727	CASENT0437237	1.66667	0.34902	0.941176	0.54902	1.33333	1.37255	0.54902	0.431373	0.639216	1.21569	0.392157	0.72549	0.921569	0.505882	1.41961	1.4	2.01961	0.898039	0.529412
bevohitra	BLF03727	CASENT0437238	1.55294	0.333333	0.843137	0.490196	1.2549	1.29412	0.517647	0.392157	0.568627	1.19608	0.380392	0.686275	0.901961	0.517647	1.39216	1.29412	1.94118	0.882353	0.509804
bevohitra	BLF03727	CASENT0437247	1.17647	0.235294	0.607843	0.32549	0.921569	1.04706	0.392157	0.313725	0.509804	1.13725	0.333333	0.470588	0.745098	0.419608	1.11765	1.16863	1.6549	0.784314	0.439216
bevohitra	BLF03730	CASENT0418321	1.21569	0.235294	0.658824	0.352941	0.960784	1.07843	0.423529	0.345098	0.54902	1.11373	0.333333	0.529412	0.788235	0.431373	1.19608	1.21569	1.72941	0.823529	0.419608
bevohitra	BLF03730	CASENT0418322	1.09804	0.215686	0.588235	0.313725	0.882353	0.988235	0.392157	0.313725	0.490196	1.09804	0.313725	0.45098	0.737255	0.431373	1.09804	1.09804	1.56863	0.745098	0.439216
bevohitra	BLF07152	CASENT0490501	1.27451	0.235294	0.705882	0.392157	1.05882	1.16078	0.462745	0.360784	0.54902	1.20784	0.352941	0.54902	0.823529	0.478431	1.2549	1.29412	1.80392	0.862745	0.439216
bevohitra	BLF07152	CASENT0490631	1.66667	0.352941	0.921569	0.568627	1.32549	1.37255	0.54902	0.45098	0.627451	1.26275	0.403922	0.705882	0.905882	0.568627	1.45098	1.44314	2.13725	0.968627	0.509804
bevohitra	BLF07155	CASENT0049860	1.24706	0.235294	0.654902	0.392157	1.0549	1.13725	0.470588	0.352941	0.529412	1.1451	0.352941	0.537255	0.815686	0.470588	1.2549	1.21569	1.76471	0.862745	0.462745
bevohitra	BLF07254	CASENT0491583	1.29412	0.27451	0.666667	0.392157	1.05882	1.1451	0.431373	0.352941	0.54902	1.13725	0.352941	0.54902	0.803922	0.458824	1.21569	1.2549	1.78431	0.823529	0.470588
bevohitra	BLF07254	CASENT0491583	1.4902	0.313725	0.784314	0.470588	1.19608	1.27843	0.517647	0.411765	0.607843	1.21569	0.392157	0.627451	0.862745	0.470588	1.37255	1.39216	1.97647	0.862745	0.490196
bevohitra	BLF07254	CASENT0491583	1.68627	0.376471	0.921569	0.588235	1.33333	1.37255	0.54902	0.439216	0.647059	1.21569	0.431373	0.745098	0.921569	0.509804	1.45098	1.45098	2.11765	0.921569	0.470588
bevohitra	BLF20537	CASENT0140840	1.68627	0.392157	0.901961	0.588235	1.33333	1.37255	0.580392	0.431373	0.607843	1.14902	0.392157	0.72549	0.921569	0.509804	1.5098	1.36471	2.03922	0.882353	0.521569
bevohitra	BLF20537	CASENT0140840	1.11765	0.223529	0.588235	0.341176	0.894118	1.05098	0.392157	0.301961	0.509804	1.09804	0.313725	0.470588	0.72549	0.411765	1.03922	1.09804	1.60392	0.752941	0.431373
bevohitra	BLF20553	CASENT0141205	1.75686	0.392157	0.941176	0.627451	1.41961	1.45098	0.588235	0.470588	0.647059	1.19608	0.431373	0.803922	0.960784	0.588235	1.56863	1.45098	2.23529	1	0.54902
bevohitra	BLF20553	CASENT0141205	1.2549	0.254902	0.686275	0.392157	1.05098	1.12549	0.458824	0.352941	0.54902	1.12941	0.333333	0.556863	0.784314	0.439216	1.21569	1.24706	1.76471	0.823529	0.431373
echinoploides	BLF01938	CASENT0188278	1.37255	0.313725	0.745098	0.392157	1.29412	1.31373	0.54902	0.372549	0.627451	1.2549	0.27451	0.647059	1.33333	0.831373	1.37255	1.24314	1.92157	0.882353	0.333333
echinoploides	BLF01998	CASENT0188277	1.64706	0.392157	0.901961	0.470588	1.68627	1.60784	0.666667	0.439216	0.745098	1.45098	0.352941	0.823529	1.64706	1.19608	1.80392	1.52941	2.43137	1.23529	0.54902
echinoploides	BLF01998	CASENT0191965	1.56863	0.392157	0.901961	0.45098	1.52941	1.4902	0.6	0.411765	0.666667	1.43137	0.301961	0.745098	1.52941	1.02745	1.62745	1.41176	2.2549	1.09804	0.45098
echinoploides	BLF02398	CASENT0409170	1.45098	0.352941	0.823529	0.431373	1.41176	1.41176	0.54902	0.392157	0.686275	1.29412	0.313725	0.686275	1.33333	0.941176	1.4902	1.37255	2.11765	1.03922	0.372549
echinoploides	BLF02398	CASENT0409172	1.45098	0.352941	0.823529	0.431373	1.41176	1.39216	0.588235	0.411765	0.666667	1.31373	0.313725	0.686275	1.29412	0.823529	1.47059	1.37255	1.98039	0.980392	0.372549
echinoploides	BLF08006	CASENT0488833	1.35294	0.313725	0.745098	0.352941	1.31373	1.31373	0.54902	0.384314	0.607843	1.37255	0.27451	0.647059	1.29412	0.784314	1.43137	1.2549	1.88235	0.882353	0.352941
echinoploides	BLF08006	CASENT0488861	1.63922	0.411765	0.882353	0.458824	1.58824	1.54902	0.627451	0.45098	0.72549	1.47059	0.333333	0.745098	1.52941	0.960784	1.72549	1.4902	2.33333	1.07843	0.392157
echinoploides	BLF08145	CASENT0495124	1.64706	0.380392	0.960784	0.509804	1.55686	1.52941	0.666667	0.45098	0.745098	1.4902	0.341176	0.823529	1.45098	0.862745	1.64706	1.52941	2.29412	0.960784	0.411765
echinoploides	BLF08251	CASENT0488700	1.68627	0.458824	0.87451	0.431373	1.64706	1.60784	0.647059	0.458824	0.737255	1.56863	0.352941	0.764706	1.60784	0.980392	1.84314	1.72549	2.45098	1.23529	0.517647
echinoploides	BLF08251	CASENT0488751	1.4902	0.352941	0.843137	0.431373	1.41176	1.41176	0.596078	0.407843	0.686275	1.4	0.313725	0.705882	1.40392	0.901961	1.54902	1.37255	2.13725	0.921569	0.392157
echinoploides	BLF09046	CASENT0499087	1.62745	0.431373	0.882353	0.462745	1.52941	1.52941	0.627451	0.423529	0.72549	1.48235	0.333333	0.764706	1.47059	0.87451	1.64706	1.4902	2.29412	1.13725	0.431373
echinoploides	BLF11373	CASENT0107632	2.45098	0.764706	1.27451	0.784314	2.5098	2.23529	0.980392	0.666667	0.921569	1.54118	0.431373	1.21569	1.80392	1.05882	2	1.76471	2.92157	1.43137	0.45098
echinoploides	BLF11373	CASENT0179462	1.4902	0.352941	0.823529	0.411765	1.45098	1.45098	0.588235	0.4	0.686275	1.35294	0.313725	0.705882	1.4902	1.08627	1.60784	1.37255	2.19608	1.07843	0.45098
echinoploides	BLF12703	CASENT0067567	1.68627	0.411765	0.941176	0.458824	1.64706	1.60784	0.666667	0.470588	0.764706	1.58824	0.352941	0.803922	1.66667	1.05882	1.84314	1.7451	2.5098	1.15686	0.541176
echinoploides	BLF19263	CASENT0134262	1.43137	0.352941	0.784314	0.392157	1.37255	1.37255	0.568627	0.384314	0.647059	1.31373	0.305882	0.686275	1.35294	0.796078	1.47059	1.35294	2.03922	0.960784	0.352941
echinoploides	BLF22476	CASENT0152412	1.4902	0.392157	0.843137	0.45098	1.45098	1.4902	0.588235	0.392157	0.686275	1.41961	0.313725	0.705882	1.39216	0.941176	1.62745	1.41176	2.15686	1.11765	0.45098
echinoploides	BLF22476	CASENT0152412	2.64706	0.862745	1.36471	0.823529	2.68627	2.39216	1.03922	0.666667	0.941176	1.60784	0.45098	1.31373	1.80392	0.984314	2.11765	1.92157	2.92157	1.27451	0.490196
echinoploides	BLF22670	CASENT0152171	1.52941	0.392157	0.823529	0.431373	1.52941	1.51765	0.568627	0.392157	0.686275	1.45098	0.333333	0.705882	1.45098	0.980392	1.62745	1.45098	2.21569	0.980392	0.470588
echinoploides	BLF30306	CASENT0300032	1.2549	0.313725	0.686275	0.352941	1.21569	1.2549	0.482353	0.333333	0.568627	1.19608	0.27451	0.607843	1.21569	0.745098	1.33333	1.21569	1.84314	0.862745	0.352941
echinoploides	MG-09B-14	CASENT0112794	1.54902	0.411765	0.823529	0.45098	1.45098	1.45098	0.596078	0.392157	0.647059	1.56863	0.352941	0.666667	1.35294	0.815686	1.52941	1.76471	2.15686	0.980392	0.470588
echinoploides	MG-09D-06	CASENT0114301	1.66667	0.431373	0.941176	0.529412	1.58824	1.56863	0.666667	0.45098	0.745098	1.47059	0.317647	0.843137	1.45098	0.901961	1.62745	1.5098	2.29412	1.13725	0.45098
echinoploides	MG-09D-11	CASENT0111182	1.62745	0.431373	0.921569	0.498039	1.52941	1.5098	0.470588	0.45098	0.72549	1.4902	0.321569	0.764706	1.45098	0.901961	1.64706	1.52941	2.29412	1.13725	0.490196
edmondi	BLF01381	CASENT0188264	1.2902	0.305882	0.65098	0.360784	1.13725	1.13725	0.470588	0.352941	0.54902	1.23529	0.329412	0.576471	1	0.654902	1.2549	1.11765	1.71765	0.882353	0.372549
edmondi	BLF01381	CASENT0188264	1.82745	0.509804	0.898039	0.588235	1.76078	1.62745	0.67451	0.466667	0.666667	1.29412	0.431373	0.823529	1.17647	0.678431	1.52941	1.3451	2.19608	1.01961	0.392157
edmondi	BLF02067	CASENT0191982	1.41176	0.313725	0.745098	0.431373	1.29412	1.2549	0.529412	0.372549	0.576471	1.30196	0.352941	0.647059	1.13725	0.764706	1.44314	1.2549	1.96078	0.980392	0.423529
edmondi	BLF02067	CASENT0191982	1.92157	0.509804	0.980392	0.647059	1.92157	1.76471	0.772549	0.521569	0.686275	1.37255	0.427451	0.960784	1.31373	0.901961	1.78039	1.4902	2.31373	1.16471	0.482353
edmondi	BLF10746	CASENT0048285	1.47843	0.34902	0.776471	0.431373	1.36471	1.29412	0.560784	0.411765	0.607843	1.34118	0.372549	0.647059	1.13725	0.713725	1.43922	1.29412	1.92157	0.960784	0.470588
edmondi	BLF10746	CASENT0048285	1.92941	0.54902	0.988235	0.627451	1.88235	1.70588	0.745098	0.541176	0.745098	1.39216	0.431373	0.901961	1.2549	0.764706	1.72549	1.4902	2.26667	1.10588	0.431373
edmondi	BLF11096	CASENT0107384	1.29412	0.301961	0.705882	0.380392	1.13725	1.14902	0.501961	0.34902	0.54902	1.2549	0.313725	0.611765	1.05882	0.776471	1.36863	1.15686	1.83529	0.980392	0.411765
edmondi	BLF12848	CASENT0066497	1.18431	0.27451	0.588235	0.313725	1.05882	1.05098	0.431373	0.313725	0.490196	1.13725	0.313725	0.529412	0.917647	0.560784	1.21569	1.05882	1.64706	0.823529	0.313725
edmondi	BLF12848	CASENT0066497	1.96078	0.54902	0.980392	0.635294	1.94118	1.76471	0.776471	0.529412	0.686275	1.37255	0.443137	0.901961	1.27451	0.784314	1.72549	1.4902	2.3451	1.12941	0.470588
edmondi	BLF12858	CASENT0066725	1.33333	0.301961	0.705882	0.392157	1.19608	1.17647	0.482353	0.341176	0.529412	1.2549	0.345098	0.607843	1.03922	0.666667	1.31373	1.20392	1.84314	0.929412	0.372549
edmondi	BLF12894	CASENT0065551	1.29412	0.294118	0.686275	0.392157	1.17647	1.14902	0.470588	0.352941	0.54902	1.2549	0.337255	0.619608	1.01961	0.647059	1.30196	1.17647	1.75686	0.882353	0.372549
edmondi	BLF14346	CASENT0071794	1.3451	0.313725	0.713725	0.392157	1.19608	1.17647	0.509804	0.352941	0.54902	1.23529	0.333333	0.627451	1.05098	0.6	1.33333	1.17647	1.80392	0.909804	0.376471
edmondi	BLF16703	CASENT0122232	1.34118	0.309804	0.705882	0.392157	1.18824	1.17647	0.486275	0.352941	0.54902	1.27843	0.317647	0.647059	1.03529	0.658824	1.31373	1.21569	1.84314	0.901961	0.352941
edmondi	BLF16703	CASENT0122232	1.52941	0.372549	0.784314	0.501961	1.41961	1.21569	0.588235	0.411765	0.580392	1.30588	0.352941	0.745098	1.09804	0.690196	1.37255	1.29412	1.92157	0.968627	0.423529
edmondi	BLF17177	CASENT0123431	1.86275	0.54902	0.921569	0.627451	1.84314	1.68627	0.721569	0.47451	0.666667	1.29804	0.407843	0.862745	1.24314	0.803922	1.66667	1.37255	2.31373	1.07843	0.45098
edmondi	BLF17177	CASENT0123431	1.19608	0.27451	0.627451	0.313725	1.05882	1.05882	0.439216	0.305882	0.509804	1.19216	0.313725	0.54902	0.960784	0.627451	1.21569	1.07843	1.68627	0.882353	0.352941
edmondi	BLF17187	CASENT0123441	1.33333	0.282353	0.705882	0.392157	1.21569	1.19608	0.501961	0.352941	0.568627	1.23529	0.333333	0.607843	1.05882	0.741176	1.31373	1.17647	1.84314	0.941176	0.392157
edmondi	BLF17187	CASENT0123441	1.92157	0.509804	1	0.627451	1.84314	1.68627	0.745098	0.509804	0.686275	1.36863	0.431373	0.921569	1.2549	0.87451	1.76471	1.47059	2.3098	1.13725	0.509804
edmondi	BLF33268	CASENT0376103	1.84314	0.509804	0.921569	0.627451	1.80392	1.60784	0.705882	0.470588	0.666667	1.36078	0.407843	0.843137	1.20784	0.788235	1.09804	1.47059	2.11765	1.09804	0.470588
edmondi	BLF33268	CASENT0376103	1.33333	0.313725	0.72549	0.392157	1.18431	1.17647	0.490196	0.345098	0.54902	1.29412	0.333333	0.607843	1.07843	0.705882	1.31373	1.2549	1.82353	0.941176	0.392157
edmondi	BLF33291	CASENT0376099	1.92157	0.529412	0.980392	0.588235	1.80392	1.63922	0.705882	0.494118	0.686275	1.38039	0.411765	0.843137	1.20392	0.772549	1.64706	1.4902	2.23529	1.08627	0.431373
edmondi	BLF33291	CASENT0376099	1.23529	0.313725	0.627451	0.352941	1.07843	1.07843	0.431373	0.313725	0.529412	1.21569	0.313725	0.568627	1.19608	0.784314	1.64706	1.4902	1.72549	0.843137	0.333333
edmondi	MG-37B-29	CASENT0242824	1.32549	0.27451	0.705882	0.392157	1.17647	1.16863	0.470588	0.345098	0.537255	1.23529	0.333333	0.627451	1	0.647059	1.29412	1.17647	1.82353	0.890196	0.352941
ethicus	BLF02660	CASENT0409943	2.03922	0.509804	1.07843	0.588235	1.80392	1.72549	0.588235	0.470588	0.823529	2.29412	0.470588	0.941176	1.76471	0.647059	2.39216	2.90196	3.4902	1.37255	0.588235
ethicus	BLF02660	CASENT0409944	2.39216	0.568627	1.33333	0.72549	2.21569	2.01961	0.686275	0.54902	0.921569	2.47059	0.54902	1.17647	2.07843	0.72549	2.70588	3.21569	4	1.4902	0.666667
ethicus	BLF03340	CASENT0409947	2.27451	0.54902	1.23529	0.686275	2.05882	1.86275	0.666667	0.54902	0.901961	2.5098	0.509804	1.09804	1.72549	0.666667	2.43137	3.13725	3.64706	1.39216	0.627451
ethicus	BLF03340	CASENT0409948	2.58824	0.627451	1.41176	0.784314	2.47059	2.19608	0.745098	0.607843	0.941176	2.56863	0.568627	1.2549	2.03922	0.784314	2.78431	3.45098	4.15686	1.60784	0.745098
ethicus	BLF03340	CASENT0409949	2.09804	0.529412	1.11765	0.588235	1.81569	1.71373	0.627451	0.509804	0.843137	2.43137	0.470588	0.960784	1.64706	0.705882	2.39216	3.05882	3.4902	1.29412	0.588235
ethicus	BLF03340	CASENT0409950	2.27451	0.529412	1.2549	0.647059	2.11765	1.92157	0.666667	0.54902	0.882353	2.45098	0.509804	1.13725	1.84314	0.705882	2.5098	3.05882	3.64706	1.41176	0.627451
ethicus	BLF03415	CASENT0409946	2.07843	0.431373	1.17647	0.588235	1.88235	1.78431	0.647059	0.490196	0.862745	2.43137	0.490196	1.01961	1.72549	0.686275	2.5098	3.09804	3.68627	1.41176	0.666667
ethicus	BLF31938	CASENT0367507	2.13725	0.470588	1.21569	0.666667	1.96078	1.80392	0.635294	0.501961	0.882353	2.58824	0.490196	1.07843	1.94902	0.627451	2.4902	3.11765	3.56863	1.47059	0.627451
ethicus	BLF31984	CASENT0369482	2.4902	0.627451	1.33333	0.803922	2.43137	2.11765	0.745098	0.588235	0.941176	2.68627	0.54902	1.23529	1.94118	0.666667	2.70588	3.31373	4.05882	1.60784	0.627451
ethicus	BLF32040	CASENT0369666	2.27451	0.529412	1.2549	0.705882	2.07843	1.92157	0.666667	0.529412	0.921569	2.47843	0.529412	1.11765	1.92157	0.72549	2.62745	3.07843	3.80392	1.52941	0.607843
ethicus	BLF32069	CASENT0353260	2.58824	0.588235	1.41176	0.862745	2.56863	2.19608	0.784314	0.607843	0.980392	2.58824	0.54902	1.29412	2.14902	0.768627	2.86275	3.33333	4.17647	1.64706	0.666667
galoko	BLF09749	CASENT0077689	1.05882	0.262745	0.568627	0.286275	1.01961	1.05882	0.470588	0.305882	0.490196	0.980392	0.254902	0.470588	0.901961	0.509804	1.01961	0.901961	1.41176	0.647059	0.294118
galoko	BLF09749	CASENT0077690	1.62745	0.509804	0.823529	0.509804	1.62745	1.52941	0.666667	0.470588	0.647059	1.13725	0.352941	0.745098	1.13725	0.666667	1.37255	1.17647	1.88235	0.843137	0.372549
galoko	BLF09749	CASENT0077691	1.34118	0.333333	0.72549	0.411765	1.33333	1.29412	0.588235	0.380392	0.568627	1.07843	0.305882	0.607843	1.05882	0.627451	1.23529	1.05882	1.6549	0.843137	0.360784
galoko	BLF09752	CASENT0077412	1.66667	0.509804	0.843137	0.509804	1.68627	1.54902	0.705882	0.45098	0.647059	1.09804	0.341176	0.764706	1.17647	0.745098	1.45098	1.21569	1.89412	0.980392	0.352941
galoko	BLF09752	CASENT0077414	1.23529	0.294118	0.666667	0.372549	1.21569	1.19608	0.541176	0.352941	0.54902	1.05882	0.294118	0.529412	1.03922	0.607843	1.15686	1	1.59608	0.823529	0.364706
galoko	BLF09814	CASENT0076246	1.21569	0.305882	0.686275	0.352941	1.17647	1.17647	0.490196	0.345098	0.54902	1.04706	0.27451	0.568627	1.01961	0.588235	1.13725	1	1.61569	0.745098	0.313725
galoko	BLF09814	CASENT0076247	1.72549	0.509804	0.901961	0.54902	1.71765	1.58824	0.705882	0.470588	0.647059	1.15686	0.333333	0.803922	1.21569	0.705882	1.5098	1.21569	2.07843	0.980392	0.470588
galoko	BLF09814	CASENT0076248	1.27451	0.313725	0.705882	0.352941	1.2549	1.23529	0.54902	0.352941	0.568627	1.07843	0.286275	0.588235	1.03922	0.619608	1.19608	1.01961	1.64706	0.745098	0.313725
galoko	BLF09863	CASENT0494053	1.31373	0.294118	0.705882	0.352941	1.29412	1.2549	0.545098	0.372549	0.588235	1.05882	0.313725	0.607843	1.07843	0.627451	1.15686	1.01961	1.63137	0.803922	0.333333
galoko	BLF30912	CASENT0300136	1.07843	0.262745	0.568627	0.301961	1.05882	1.07843	0.470588	0.32549	0.490196	1.01961	0.266667	0.509804	0.980392	0.533333	1.02745	0.913725	1.45098	0.666667	0.32549
galoko	BLF30912	CASENT0300138	1.47059	0.45098	0.772549	0.470588	1.5098	1.39216	0.627451	0.431373	0.607843	1.05882	0.313725	0.686275	1.0902	0.54902	1.29412	1.09804	1.73333	0.843137	0.313725
galoko	BLF30912	CASENT0300138	1.09804	0.254902	0.596078	0.313725	1.05882	1.07843	0.470588	0.313725	0.490196	1	0.254902	0.509804	0.941176	0.509804	1.03922	0.901961	1.41176	0.72549	0.282353
galoko	BLF31043	CASENT0301047	1.01961	0.235294	0.560784	0.282353	0.980392	1.02745	0.431373	0.313725	0.490196	0.980392	0.243137	0.470588	0.858824	0.470588	0.980392	0.862745	1.39216	0.627451	0.235294
galoko	BLF31925	CASENT0370055	1.19608	0.254902	0.666667	0.352941	1.15686	1.16863	0.509804	0.345098	0.564706	1.07843	0.27451	0.568627	0.976471	0.588235	1.14902	0.960784	1.61569	0.784314	0.333333
galoko	BLF31934	CASENT0370083	0.960784	0.196078	0.529412	0.254902	0.901961	0.960784	0.392157	0.27451	0.45098	0.909804	0.235294	0.45098	0.784314	0.470588	0.901961	0.784314	1.34118	0.607843	0.282353
galoko	BLF31934	CASENT0370083	1.35294	0.360784	0.705882	0.392157	1.29412	1.21569	0.560784	0.364706	0.560784	1.00784	0.27451	0.607843	0.988235	0.54902	1.15686	0.960784	1.60784	0.745098	0.333333
matsilo	BLF04810	CASENT0020179	1.12549	0.223529	0.647059	0.333333	1.01961	1.05882	0.470588	0.333333	0.490196	0.980392	0.266667	0.529412	0.941176	0.482353	1.19608	1.05882	1.64706	0.686275	0.27451
matsilo	BLF04918	CASENT0444817	1.29412	0.27451	0.705882	0.411765	1.17647	1.21569	0.529412	0.392157	0.568627	1.07843	0.294118	0.647059	1.07843	0.54902	1.37255	1.17647	1.86275	0.784314	0.313725
matsilo	BLF04918	CASENT0444823	1.09804	0.235294	0.627451	0.333333	0.980392	1.03922	0.470588	0.333333	0.509804	0.960784	0.254902	0.529412	0.941176	0.490196	1.17647	1.05882	1.63529	0.705882	0.321569
matsilo	BLF04918	CASENT0444847	1.09804	0.203922	0.639216	0.333333	0.980392	1.03922	0.470588	0.333333	0.490196	0.960784	0.262745	0.529412	0.941176	0.490196	1.21569	1.01961	1.63922	0.705882	0.294118
matsilo	BLF04918	CASENT0444849	1.05882	0.215686	0.588235	0.294118	0.941176	1	0.470588	0.313725	0.470588	0.921569	0.262745	0.509804	0.882353	0.45098	1.13725	1.01961	1.57647	0.647059	0.294118
matsilo	BLF04925	CASENT0454082	2.33333	0.666667	1.2549	0.784314	2.23922	2.05882	0.980392	0.686275	0.803922	1.35294	0.470588	1.11765	1.60784	0.921569	2.15686	1.64706	2.76078	1.2549	0.568627
matsilo	BLF04925	CASENT0454083	2.2549	0.635294	1.21569	0.803922	2.15686	1.97255	0.941176	0.666667	0.803922	1.33333	0.431373	1.05882	1.53725	0.862745	2.13725	1.64706	2.77255	1.33333	0.588235
matsilo	BLF04933	CASENT0001348	1.09804	0.196078	0.627451	0.333333	0.980392	1.03922	0.470588	0.313725	0.509804	0.980392	0.27451	0.529412	0.921569	0.509804	1.17647	1.01961	1.61569	0.666667	0.32549
matsilo	BLF04940	CASENT0454228	1.20392	0.262745	0.705882	0.352941	1.05882	1.09804	0.490196	0.352941	0.54902	1.01961	0.286275	0.588235	0.980392	0.521569	1.21569	1.09804	1.67843	0.647059	0.313725
matsilo	BLF05649	CASENT0427303	1.09804	0.254902	0.607843	0.313725	0.980392	1.01961	0.470588	0.313725	0.490196	0.901961	0.27451	0.490196	0.941176	0.439216	1.13725	1	1.58431	0.666667	0.294118
matsilo	BLF07511	CASENT0484891	1.11765	0.235294	0.647059	0.333333	0.980392	1.01961	0.470588	0.333333	0.470588	0.968627	0.254902	0.529412	0.941176	0.509804	1.17647	1.03922	1.6	0.666667	0.301961
matsilo	BLF15729	CASENT0121843	1.37255	0.294118	0.764706	0.431373	1.29412	1.27451	0.568627	0.411765	0.588235	1.15686	0.313725	0.666667	1.15686	0.627451	1.45098	1.21569	1.92157	0.862745	0.392157
matsilo	BLF15736	CASENT0122654	1.26667	0.254902	0.713725	0.372549	1.13725	1.16471	0.529412	0.384314	0.588235	1.07843	0.294118	0.607843	1.00784	0.588235	1.33333	1.15686	1.77647	0.862745	0.411765
mifaka	BLF09324	CASENT0040429	1.21569	0.294118	0.647059	0.372549	1.13725	1.11765	0.470588	0.333333	0.54902	1.11765	0.294118	0.529412	0.921569	0.588235	1.13725	1.07843	1.52157	0.764706	0.392157
mifaka	BLF09324	CASENT0040437	1.21569	0.27451	0.666667	0.372549	1.13725	1.13725	0.470588	0.333333	0.54902	1.13725	0.294118	0.54902	0.941176	0.54902	1.17647	1.09804	1.58431	0.803922	0.431373
mifaka	BLF09324	CASENT0040441	1.21569	0.27451	0.647059	0.352941	1.15686	1.13725	0.490196	0.352941	0.54902	1.13725	0.294118	0.54902	0.941176	0.588235	1.17647	1.07843	1.55686	0.823529	0.392157
mifaka	BLF09324	CASENT0040444	1.17647	0.254902	0.627451	0.333333	1.09804	1.09804	0.470588	0.333333	0.54902	1.15686	0.294118	0.509804	0.862745	0.568627	1.13725	1.09804	1.52157	0.764706	0.431373
mifaka	BLF09324	CASENT0040447	1.23529	0.313725	0.647059	0.352941	1.15686	1.13725	0.490196	0.352941	0.568627	1.09804	0.313725	0.568627	0.921569	0.588235	1.21569	1.09804	1.58824	0.803922	0.431373
mifaka	BLF09351	CASENT0486999	1.1098	0.235294	0.607843	0.352941	0.996078	1.02745	0.431373	0.321569	0.498039	1.05098	0.27451	0.490196	0.843137	0.509804	1.09804	0.988235	1.47059	0.745098	0.360784
mifaka	BLF09351	CASENT0487001	1.15686	0.27451	0.647059	0.372549	1.05882	1.05882	0.45098	0.313725	0.529412	1.07843	0.294118	0.509804	0.882353	0.568627	1.09804	1.03922	1.4902	0.764706	0.392157
mifaka	BLF09371	CASENT0487017	1.09804	0.235294	0.588235	0.313725	1	1.03922	0.45098	0.313725	0.490196	1.05882	0.27451	0.490196	0.823529	0.529412	1.07843	1.03922	1.39216	0.705882	0.352941
mifaka	BLF09371	CASENT0487018	1.21569	0.27451	0.647059	0.372549	1.11765	1.11765	0.490196	0.333333	0.54902	1.15686	0.294118	0.54902	0.901961	0.568627	1.13725	1.07843	1.5098	0.705882	0.392157
mifaka	BLF09371	CASENT0487019	1.2549	0.294118	0.686275	0.392157	1.13725	1.13725	0.490196	0.352941	0.54902	1.13725	0.294118	0.54902	0.901961	0.568627	1.13725	1.09804	1.54902	0.784314	0.392157
mifaka	BLF09382	CASENT0486984	1.17647	0.27451	0.627451	0.372549	1.07843	1.05882	0.45098	0.313725	0.529412	1.11765	0.294118	0.509804	0.921569	0.588235	1.11765	1.03922	1.55686	0.745098	0.372549
mifaka	BLF09382	CASENT0486985	1.23529	0.305882	0.647059	0.372549	1.13725	1.13725	0.490196	0.333333	0.556863	1.13725	0.294118	0.556863	0.909804	0.576471	1.15686	1.08627	1.55686	0.803922	0.372549
mifaka	BLF09382	CASENT0486986	1.2549	0.313725	0.666667	0.392157	1.19608	1.15686	0.509804	0.352941	0.54902	1.17647	0.313725	0.54902	0.980392	0.588235	1.19608	1.13725	1.58824	0.843137	0.372549
orombe	BLF15534	CASENT0122867	1.84314	0.54902	0.917647	0.588235	1.80392	1.67843	0.721569	0.501961	0.686275	1.21569	0.392157	0.823529	1.17255	0.647059	1.60784	1.2549	2.19608	1.03922	0.431373
orombe	BLF15534	CASENT0178923	1.03922	0.247059	0.529412	0.294118	0.909804	0.972549	0.392157	0.27451	0.482353	1	0.254902	0.431373	0.784314	0.443137	1.05882	0.862745	1.45098	0.686275	0.27451
orombe	BLF15587	CASENT0122787	1.12549	0.262745	0.588235	0.313725	0.992157	1.05098	0.431373	0.309804	0.509804	1.05882	0.27451	0.490196	0.862745	0.501961	1.12941	0.921569	1.51765	0.705882	0.313725
robustus	BLF01394	CASENT0188288	3.68627	1.05098	1.99216	1.2549	3.68627	3.02353	1.21569	0.843137	1.27451	2.51765	0.67451	1.72549	2.58824	1.2549	3.21569	3.45098	4.5098	2.03922	0.745098
robustus	BLF01394	CASENT0188288	3.60784	1.01961	1.92157	1.2549	3.68627	3.07843	1.19608	0.854902	1.29412	2.47059	0.666667	1.64706	2.52941	1.23529	3.2549	3.41176	4.5098	1.96078	0.745098
robustus	BLF11038	CASENT0107397	3.56863	1.01961	1.92157	1.17647	3.5098	2.90588	1.13725	0.815686	1.21569	2.35294	0.627451	1.76471	2.4902	1.30588	3.19608	3.21569	4.31373	1.98039	0.470588
robustus	BLF11038	CASENT0107397	2.27451	0.54902	1.2549	0.698039	2.12157	1.96078	0.764706	0.568627	0.960784	2.11765	0.509804	1.07843	2.26275	1.05882	2.58824	2.94118	3.60784	1.70588	0.509804
robustus	BLF11096	CASENT0107381	1.96078	0.45098	1.05098	0.576471	1.80392	1.71373	0.666667	0.470588	0.843137	1.92941	0.462745	0.882353	1.88235	0.803922	2.27451	2.62745	3.09804	1.5098	0.490196
robustus	BLF12645	CASENT0067570	2.07843	0.478431	1.13725	0.607843	1.94118	1.81569	0.713725	0.509804	0.862745	2	0.454902	0.980392	2.05882	0.784314	2.31373	2.66667	3.21569	1.60784	0.470588
robustus	BLF12645	CASENT0067570	2.82353	0.745098	1.55294	0.901961	2.86275	2.45098	0.941176	0.67451	1.05882	2.17647	0.54902	1.35294	2.30588	0.960784	2.70588	2.94118	3.76471	1.70588	0.705882
robustus	BLF12704	CASENT0067484	2.52941	0.568627	1.47059	0.823529	2.47059	2.20392	0.862745	0.619608	1.07843	2.31373	0.509804	1.29412	2.43137	1.09804	2.7451	3.13725	3.80392	1.82353	0.627451
robustus	BLF12859	CASENT0066722	3.68627	1.04706	2.03922	1.19608	3.76471	3.02745	1.21569	0.862745	1.27451	2.37255	0.627451	1.80392	2.54902	1.29412	3.19608	3.43137	4.39216	1.94118	0.607843
robustus	BLF12859	CASENT0066722	2.22745	0.470588	1.2549	0.627451	2.11765	1.94118	0.745098	0.560784	0.960784	2.07843	0.509804	1.11765	2.15686	1.01961	2.56863	2.92157	3.56863	1.70588	0.580392
robustus	BLF12892	CASENT0066580	3.48235	1	1.88235	1.15686	3.52941	2.92157	1.19608	0.811765	1.13725	2.39216	0.607843	1.68627	0.784314	1.09804	2.98039	3.29412	4.29412	1.82353	0.568627
robustus	BLF12892	CASENT0066580	2.09804	0.501961	1.13725	0.588235	1.94118	1.84314	0.745098	0.505882	0.87451	2.05882	0.470588	0.980392	2.03922	0.85098	2.41176	2.82353	3.27451	1.60784	0.54902
robustus	BLF13832	CASENT0070836	3.68627	1.01961	2	1.21569	3.68627	3.0902	1.16078	0.843137	1.27451	2.43137	0.647059	1.78431	2.70588	1.2549	3.33333	3.56863	4.66667	2.09804	0.678431
robustus	BLF13832	CASENT0070836	2.39216	0.580392	1.31373	0.729412	2.17647	2	0.784314	0.588235	1	2.15686	0.509804	1.15686	2.3451	0.988235	2.64706	3.05882	3.7451	1.80392	0.54902
robustus	BLF13873	CASENT0070963	2.72549	0.67451	1.45098	0.823529	2.54902	2.31373	0.941176	0.666667	1.13725	2.39216	0.588235	1.29412	2.4902	1.16863	2.92157	3.33333	4.11765	1.96078	0.764706
robustus	BLF14007	CASENT0071405	3.2549	0.905882	1.76471	1.06667	3.24706	2.70588	1.05882	0.752941	1.17647	2.49804	0.596078	1.52941	2.58824	1.10588	3.05882	3.39216	4.27451	1.98824	0.596078
robustus	BLF19415	CASENT0136203	2.21569	0.588235	1.15686	0.686275	2.07843	1.90196	0.764706	0.545098	0.941176	2.03137	0.486275	1	2.15686	0.890196	2.46275	2.86275	3.4902	1.62745	0.529412
robustus	BLF19415	CASENT0136203	3.52941	1.05882	1.84314	1.13725	3.58824	2.90196	1.14902	0.811765	1.23529	2.45098	0.647059	1.64706	1.2549	1.09804	3.09804	3.37255	4.31373	1.84314	0.627451
tafo	BLF04700	CASENT0418183	1.16863	0.235294	0.666667	0.329412	1.07843	1.11765	0.458824	0.333333	0.529412	1.15686	0.282353	0.541176	0.901961	0.568627	1.12941	1.05882	1.60392	0.784314	0.368627
tafo	BLF04700	CASENT0418183	1.15686	0.235294	0.647059	0.313725	1.05882	1.09412	0.431373	0.313725	0.529412	1.16078	0.27451	0.54902	0.901961	0.517647	1.11765	1.03922	1.58824	0.784314	0.333333
tafo	BLF04700	CASENT0418183	1.00784	0.196078	0.576471	0.27451	0.941176	0.996078	0.392157	0.27451	0.490196	1.09804	0.266667	0.470588	0.843137	0.509804	1.01961	0.980392	1.41176	0.713725	0.32549
tafo	BLF04700	CASENT0418184	1.3098	0.282353	0.745098	0.431373	1.21569	1.21569	0.517647	0.372549	0.588235	1.21569	0.305882	0.623529	1.03922	0.568627	1.21569	1.17647	1.72549	0.823529	0.352941
tafo	BLF04700	CASENT0418184	1.19608	0.243137	0.635294	0.345098	1.10588	1.17647	0.470588	0.333333	0.541176	1.17647	0.313725	0.54902	0.980392	0.588235	1.17647	1.10588	1.64706	0.862745	0.360784
tafo	BLF04713	CASENT0418258	1.05098	0.207843	0.588235	0.286275	0.980392	1.02745	0.431373	0.298039	0.498039	1.11765	0.266667	0.501961	0.858824	0.501961	1.03922	0.980392	1.45098	0.745098	0.32549
tafo	BLF04713	CASENT0418258	1.10196	0.235294	0.627451	0.313725	1.00784	1.05098	0.431373	0.309804	0.529412	1.12941	0.27451	0.529412	0.882353	0.509804	1.06667	1.01961	1.52941	0.745098	0.333333
tafo	BLF27929	CASENT0275583	1.17647	0.262745	0.627451	0.345098	1.13725	1.1451	0.470588	0.333333	0.537255	1.16471	0.313725	0.54902	0.960784	0.54902	1.13725	1.05882	1.58824	0.823529	0.352941
tratra	BLF01996	CASENT0188261	0.980392	0.184314	0.568627	0.27451	0.921569	0.980392	0.396078	0.27451	0.509804	0.992157	0.254902	0.470588	0.745098	0.4	0.941176	0.941176	1.36471	0.588235	0.235294
tratra	BLF15208	CASENT0120095	1.58824	0.470588	0.823529	0.498039	1.56863	1.43922	0.588235	0.411765	0.627451	1.17647	0.321569	0.745098	1	0.490196	1.2549	1.17647	1.83137	0.784314	0.321569
tratra	BLF15208	CASENT0120095	0.996078	0.184314	0.576471	0.313725	0.941176	0.988235	0.415686	0.301961	0.490196	0.988235	0.266667	0.470588	0.745098	0.352941	0.972549	0.980392	1.33333	0.568627	0.223529
tratra	BLF21194	CASENT0212360	1.09804	0.196078	0.627451	0.329412	1.07843	1.09804	0.45098	0.313725	0.529412	1.07059	0.282353	0.541176	0.823529	0.392157	1	1.05882	1.43922	0.607843	0.215686
tratra	BLF22401	CASENT0153055	1.07059	0.196078	0.607843	0.329412	1.01961	1.05882	0.419608	0.301961	0.541176	1.09804	0.27451	0.529412	0.823529	0.407843	1	1	1.43922	0.647059	0.235294
tratra	MG-01A-10	CASENT0083883	1.05882	0.196078	0.592157	0.313725	1.01961	1.05882	0.431373	0.305882	0.509804	1.07843	0.27451	0.509804	0.85098	0.411765	1.01961	1	1.45098	0.615686	0.25098
tratra	MG-11A-18	CASENT0064866	0.980392	0.180392	0.54902	0.27451	0.921569	0.960784	0.392157	0.290196	0.509804	0.968627	0.270588	0.509804	0.705882	0.392157	0.921569	0.901961	1.33333	0.607843	0.25098
tratra	MG-11B-13	CASENT0111112	1.09804	0.215686	0.627451	0.321569	1.01961	1.03922	0.431373	0.313725	0.529412	1.03529	0.27451	0.529412	0.803922	0.431373	1	1	1.47843	0.666667	0.254902
varatra	ANTC1019	CASENT0007638	0.929412	0.196078	0.501961	0.27451	0.882353	0.960784	0.380392	0.270588	0.45098	0.921569	0.235294	0.411765	0.72549	0.431373	0.921569	0.862745	1.2549	0.627451	0.266667
varatra	BLF01403	CASENT0188272	0.941176	0.207843	0.509804	0.254902	0.862745	0.905882	0.392157	0.27451	0.45098	0.941176	0.254902	0.45098	0.72549	0.411765	0.882353	0.784314	1.2549	0.588235	0.203922
varatra	BLF01403	CASENT0188272	1.07843	0.243137	0.588235	0.313725	0.980392	0.980392	0.431373	0.282353	0.470588	0.952941	0.235294	0.490196	0.796078	0.45098	0.960784	0.882353	1.35294	0.607843	0.254902
varatra	BLF01436	CASENT0188273	1.43137	0.352941	0.72549	0.45098	1.35294	1.31373	0.588235	0.4	0.568627	1	0.333333	0.647059	0.921569	0.509804	1.13725	0.980392	1.66667	0.784314	0.282353
varatra	BLF01436	CASENT0188273	1.37255	0.372549	0.705882	0.411765	1.33333	1.2549	0.568627	0.372549	0.529412	0.960784	0.313725	0.607843	0.921569	0.470588	1.11765	0.960784	1.58824	0.745098	0.266667
varatra	BLF01436	CASENT0191981	0.882353	0.188235	0.490196	0.235294	0.823529	0.870588	0.368627	0.247059	0.431373	0.862745	0.235294	0.411765	0.666667	0.364706	0.823529	0.784314	1.19608	0.529412	0.196078
varatra	BLF03305	CASENT0409722	1.47059	0.392157	0.745098	0.470588	1.45882	1.35294	0.588235	0.372549	0.568627	1	0.352941	0.647059	0.972549	0.54902	1.23529	1.05882	1.76471	0.882353	0.286275
varatra	BLF03305	CASENT0409722	1.56863	0.431373	0.803922	0.529412	1.52941	1.43137	0.627451	0.423529	0.568627	1.01961	0.352941	0.72549	1.01961	0.580392	1.2549	1.04706	1.82353	0.862745	0.364706
varatra	BLF03305	CASENT0409925	1.4902	0.392157	0.764706	0.490196	1.45098	1.39216	0.627451	0.411765	0.588235	1	0.352941	0.666667	0.960784	0.54902	1.27451	1.03922	1.80392	0.882353	0.352941
varatra	BLF08607	CASENT0492883	0.941176	0.196078	0.505882	0.25098	0.784314	0.929412	0.392157	0.254902	0.45098	0.909804	0.254902	0.45098	0.72549	0.4	0.901961	0.854902	1.27451	0.576471	0.290196
varatra	BLF08607	CASENT0492883	0.968627	0.223529	0.505882	0.254902	0.862745	0.968627	0.411765	0.27451	0.470588	0.960784	0.254902	0.431373	0.772549	0.431373	1	0.890196	1.33333	0.627451	0.317647
varatra	BLF08607	CASENT0492883	1.39216	0.392157	0.686275	0.431373	1.39216	1.36471	0.568627	0.380392	0.568627	1.07843	0.333333	0.607843	0.94902	0.360784	1.23529	1.13725	1.66667	0.823529	0.372549
varatra	BLF09779	CASENT0077506	1.4902	0.411765	0.745098	0.509804	1.44314	1.37255	0.627451	0.411765	0.588235	1.01961	0.352941	0.686275	1	0.568627	1.29412	1.03922	1.7451	0.862745	0.372549
varatra	BLF09779	CASENT0077507	1.52941	0.411765	0.764706	0.509804	1.47059	1.41176	0.627451	0.411765	0.588235	1.01961	0.352941	0.686275	1.01961	0.627451	1.2549	1.05882	1.67451	0.823529	0.392157
varatra	BLF09779	CASENT0077508	1.4902	0.392157	0.764706	0.490196	1.47059	1.39216	0.596078	0.411765	0.568627	1.01961	0.345098	0.705882	0.980392	0.580392	1.2549	1.01961	1.73725	0.823529	0.372549
varatra	BLF15261	CASENT0121964	1.45098	0.352941	0.784314	0.470588	1.41176	1.34118	0.619608	0.411765	0.568627	1.01176	0.333333	0.686275	0.960784	0.529412	1.21569	0.996078	1.67843	0.705882	0.313725
varatra	BLF15261	CASENT0121965	1	0.223529	0.54902	0.27451	0.921569	0.941176	0.407843	0.27451	0.45098	0.909804	0.254902	0.45098	0.756863	0.470588	0.941176	0.843137	1.31373	0.627451	0.301961
varatra	BLF22572	CASENT0151916	1.52941	0.4	0.784314	0.470588	1.4902	1.41176	0.607843	0.411765	0.619608	1.11765	0.337255	0.705882	1.02745	0.588235	1.33333	1.15294	1.84314	0.862745	0.411765
varatra	BLF22572	CASENT0151916	1.13725	0.27451	0.627451	0.313725	1.08627	1.09804	0.45098	0.313725	0.529412	1.06667	0.27451	0.541176	0.870588	0.490196	1.07843	0.980392	1.4902	0.705882	0.313725
varatra	BLF22582	CASENT0151935	0.980392	0.203922	0.521569	0.27451	0.901961	0.968627	0.372549	0.270588	0.45098	0.921569	0.254902	0.45098	0.745098	0.431373	0.941176	0.862745	1.33333	0.627451	0.27451
varatra	BLF22582	CASENT0151935	1.47843	0.372549	0.776471	0.470588	1.45098	1.37255	0.588235	0.392157	0.607843	1.11765	0.333333	0.705882	1	0.584314	1.27451	1.13725	1.84314	0.862745	0.392157
varatra	BLF27871	CASENT0273838	1.44314	0.4	0.72549	0.470588	1.37255	1.33333	0.568627	0.392157	0.588235	1.09804	0.341176	0.627451	0.921569	0.470588	1.29412	1.13333	1.72549	0.776471	0.333333
varatra	BLF27871	CASENT0273838	1	0.2	0.537255	0.301961	0.901961	0.901961	0.392157	0.27451	0.470588	1.01961	0.266667	0.431373	0.72549	0.403922	0.941176	1.13725	1.33333	0.619608	0.215686
varatra	BLF27900	CASENT0273731	0.960784	0.215686	0.509804	0.270588	0.882353	0.941176	0.372549	0.27451	0.45098	0.980392	0.235294	0.45098	0.745098	0.392157	0.941176	0.890196	1.29412	0.627451	0.27451
varatra	BLF27900	CASENT0273731	1.51765	0.439216	0.721569	0.470588	1.48235	1.41961	0.627451	0.423529	0.627451	1.17647	0.352941	0.658824	1.05098	0.54902	1.29412	1.17647	1.80392	0.843137	0.392157
varatra	BLF28322	CASENT0275800	1.62745	0.470588	0.784314	0.509804	1.60784	1.52941	0.666667	0.470588	0.627451	1.09804	0.372549	0.764706	1.09804	0.54902	1.41176	1.15686	1.92157	0.960784	0.321569
varatra	BLF28322	CASENT0275800	0.960784	0.215686	0.529412	0.27451	0.882353	0.94902	0.392157	0.27451	0.439216	0.941176	0.235294	0.411765	0.764706	0.415686	0.901961	0.843137	1.23529	0.666667	0.215686
varatra	BLF30145	CASENT0300782	1.03922	0.215686	0.588235	0.298039	0.941176	1	0.431373	0.294118	0.490196	1.01569	0.247059	0.490196	0.823529	0.45098	1	0.901961	1.39216	0.666667	0.243137
varatra	BLF30370	CASENT0301768	1	0.235294	0.537255	0.305882	0.941176	0.988235	0.392157	0.290196	0.498039	0.980392	0.266667	0.490196	0.784314	0.431373	0.980392	0.862745	1.33333	0.627451	0.294118
varatra	BLF30370	CASENT0301768	1.44314	0.392157	0.705882	0.470588	1.41961	1.37647	0.584314	0.384314	0.572549	1.05882	0.341176	0.666667	0.968627	0.541176	1.27451	1.05882	1.68627	0.823529	0.341176
varatra	BLF30497	CASENT0300706	1	0.215686	0.541176	0.294118	0.960784	1.01176	0.411765	0.27451	0.470588	0.968627	0.254902	0.490196	0.815686	0.439216	0.960784	0.901961	1.37255	0.666667	0.294118
varatra	MG-01A-09	CASENT0085287	0.960784	0.235294	0.509804	0.27451	0.862745	0.921569	0.372549	0.235294	0.431373	0.941176	0.235294	0.411765	0.745098	0.431373	0.862745	0.862745	1.21569	0.588235	0.313725
zavo	BLF00511	CASENT0188262	1.05882	0.196078	0.588235	0.313725	1.03922	1.05882	0.45098	0.309804	0.509804	1.17647	0.282353	0.509804	0.843137	0.545098	1.07843	1.05882	1.52941	0.666667	0.360784
zavo	BLF00916	CASENT0188280	1.13725	0.235294	0.627451	0.313725	1.05882	1.09804	0.439216	0.278431	0.54902	1.28235	0.305882	0.54902	0.941176	0.560784	1.13725	1.13333	1.58824	0.776471	0.333333
zavo	BLF00916	CASENT0188280	1.80392	0.490196	0.960784	0.545098	1.82353	1.60784	0.654902	0.458824	0.686275	1.45098	0.384314	0.862745	1.20784	0.705882	1.56863	1.45098	2.17647	1.01961	0.403922
zavo	BLF12401	CASENT0060040	1.23529	0.235294	0.694118	0.372549	1.17647	1.17647	0.509804	0.352941	0.607843	1.33333	0.32549	0.607843	1.01961	0.666667	1.21569	1.21569	1.76471	0.882353	0.4
zavo	BLF12401	CASENT0060041	1.24314	0.266667	0.666667	0.372549	1.20784	1.20392	0.490196	0.352941	0.568627	1.33333	0.313725	0.588235	1.01961	0.654902	1.2549	1.21569	1.77647	0.862745	0.392157
zavo	BLF14265	CASENT0071154	1.05882	0.196078	0.603922	0.294118	0.980392	1.01961	0.427451	0.294118	0.54902	1.24706	0.290196	0.517647	0.901961	0.588235	1.09804	1.05882	1.51373	0.784314	0.380392
zavo	BLF20579	CASENT0142112	1.62745	0.392157	0.909804	0.529412	1.66667	1.52941	0.647059	0.419608	0.647059	1.3451	0.372549	0.823529	1.11765	0.666667	1.35294	1.37255	1.92157	0.862745	0.352941
zavo	BLF20579	CASENT0142112	1.07843	0.196078	0.658824	0.333333	1.05882	1.05882	0.439216	0.305882	0.529412	1.17647	0.27451	0.54902	0.862745	0.490196	1.01961	1.07843	1.47059	0.666667	0.294118
zavo	BLF20585	CASENT0142111	1.05882	0.215686	0.607843	0.294118	1.01961	1.03922	0.447059	0.286275	0.490196	1.18431	0.27451	0.509804	0.862745	0.509804	1.05882	1.0902	1.5098	0.705882	0.333333
zavo	BLF20585	CASENT0142111	1.72549	0.470588	0.921569	0.509804	1.79216	1.60784	0.737255	0.470588	0.686275	1.32941	0.352941	0.843137	1.13725	0.67451	1.45098	1.21569	2.07843	0.960784	0.431373
zavo	MG-08A-01	CASENT0081990	1.18824	0.235294	0.666667	0.352941	1.11765	1.12941	0.470588	0.333333	0.556863	1.32549	0.305882	0.568627	0.980392	0.635294	1.20392	1.17647	1.64706	0.862745	0.431373
zavo	MG-09A-22	CASENT0079769	1.09804	0.235294	0.607843	0.313725	1.0902	1.08235	0.439216	0.309804	0.529412	1.16863	0.27451	0.54902	0.901961	0.517647	1.09804	1.09804	1.56863	0.745098	0.333333
zavo	MG-09B-116	CASENT0262625	1.10588	0.215686	0.627451	0.313725	1.05882	1.0902	0.470588	0.321569	0.529412	1.17647	0.27451	0.54902	0.901961	0.541176	1.09804	1.09804	1.5098	0.764706	0.341176
zavo	MG-09B-257	CASENT0262966	1.05098	0.196078	0.588235	0.27451	1.01961	1.05098	0.431373	0.305882	0.498039	1.1451	0.27451	0.509804	0.862745	0.509804	1.03529	1.05882	1.4902	0.733333	0.352941
zavo	MG-09B-56	CASENT0113775	1.13725	0.262745	0.627451	0.352941	1.13725	1.12549	0.470588	0.313725	0.529412	1.19608	0.27451	0.54902	0.901961	0.509804	1.11765	1.13725	1.60784	0.764706	0.372549
zavo	MG-09B-98	CASENT0262057	1.15686	0.254902	0.627451	0.333333	1.09804	1.1098	0.470588	0.309804	0.529412	1.20784	0.27451	0.568627	0.862745	0.54902	1.11765	1.17647	1.62745	0.745098	0.345098
zavo	MG-31-05	CASENT0065109	1.33333	0.305882	0.745098	0.423529	1.26667	1.23922	0.509804	0.372549	0.568627	1.29804	0.313725	0.647059	1.03922	0.588235	1.27451	1.23529	1.80392	0.901961	0.380392
